# Supplementary material for: Tiger beetles (Coleoptera, Cicindelidae) of Northern Mindanao region (Philippines): checklist, distributional maps, and habitats
Source: Zookeys. 2021 Feb 12;1017:37–75. doi: 10.3897/zookeys.1017.34500 (PMC7895820; doi:10.3897/zookeys.1017.34500)
Supplement: XML Treatment for Tricondyla (Tricondyla) elongata [file zookeys.1017.34500-treatment2.xml]

<!DOCTYPE tp:taxon-treatment
  PUBLIC "-//TaxonX//DTD Taxonomic Treatment Publishing DTD v0 20100105//EN" "tax-treatment-NSO.dtd">
<tp:taxon-treatment xmlns:tp="http://www.plazi.org/taxpub"><tp:treatment-meta><kwd-group><label>Taxon classification</label><kwd><named-content xmlns:xlink="http://www.w3.org/1999/xlink" content-type="kingdom">Animalia</named-content></kwd><kwd><named-content xmlns:xlink="http://www.w3.org/1999/xlink" content-type="order">Coleoptera</named-content></kwd><kwd><named-content xmlns:xlink="http://www.w3.org/1999/xlink" content-type="family">Cicindelidae</named-content></kwd></kwd-group><mixed-citation publication-type="journal"><person-group><name><surname>Acal</surname><given-names>Dale Ann P.</given-names></name><name><surname>Wiesner</surname><given-names>Jürgen</given-names></name><name><surname>Nuñeza</surname><given-names>Olga M.</given-names></name><name><surname>Jaskuła</surname><given-names>Radomir</given-names></name></person-group><article-title>Tiger beetles (<tp:taxon-name><tp:taxon-name-part taxon-name-part-type="order">Coleoptera</tp:taxon-name-part></tp:taxon-name>, <tp:taxon-name><tp:taxon-name-part taxon-name-part-type="family">Cicindelidae</tp:taxon-name-part></tp:taxon-name>) of Northern Mindanao region (Philippines): checklist, distributional maps, and habitats</article-title><source>Zookeys</source><day>12</day><month>2</month><year>2021</year><volume>1017</volume><fpage>37</fpage><lpage>75</lpage><pub-id pub-id-type="doi">10.3897/zookeys.1017.34500</pub-id></mixed-citation></tp:treatment-meta><tp:nomenclature><tp:taxon-name><object-id xmlns:xlink="http://www.w3.org/1999/xlink" content-type="arpha" xlink:type="simple">2CFBD358-0E05-51A1-B900-34F92A9D71D8</object-id>
                <tp:taxon-name-part taxon-name-part-type="genus" reg="Tricondyla">Tricondyla</tp:taxon-name-part> (<tp:taxon-name-part taxon-name-part-type="subgenus" reg="Tricondyla">Tricondyla</tp:taxon-name-part>) <tp:taxon-name-part taxon-name-part-type="species" reg="elongata">elongata</tp:taxon-name-part></tp:taxon-name><tp:taxon-authority>Horn, 1906</tp:taxon-authority><xref ref-type="fig" rid="F6">Figure 6B</xref></tp:nomenclature><tp:treatment-sec sec-type="distribution" id="SECID0EQTAE"><title>General distribution.</title><p>Species endemic to the Philippines, where it was recorded from Luzon, Visayas, and Mindanao; in Mindanao recorded only in Northern Mindanao, Davao, and Bangsamoro Autonomous Region in Muslim Mindanao regions (<xref ref-type="bibr" rid="B6">Cabras et al. 2016a</xref>, <xref ref-type="bibr" rid="B7">b</xref>; <xref ref-type="bibr" rid="B34">Marohomsalic et al. 2021</xref>).</p></tp:treatment-sec><tp:treatment-sec sec-type="Literature data for Northern Mindanao" id="SECID0ECUAE"><title>Literature data for Northern Mindanao.</title><p><bold>Bukidnon province</bold>: Lantapan and Impasung-ong (<xref ref-type="bibr" rid="B6">Cabras et al. 2016a</xref>); <bold>Misamis Occidental province</bold>: Mt. Malindang (<xref ref-type="bibr" rid="B6">Cabras et al. 2016a</xref>); <bold>Misamis Oriental province</bold>: Mt. Balatucan-Lumot (<xref ref-type="bibr" rid="B6">Cabras et al. 2016a</xref>).</p></tp:treatment-sec><tp:treatment-sec sec-type="material" id="SECID0E1UAE"><title>Material examined.</title><p><bold>Bukidnon province</bold>: Mt. Kitanglad, 28.VII.1990, 1♂ 2♀♀, ex coll. Y. Nishiyama (<abbrev xmlns:xlink="http://www.w3.org/1999/xlink" xlink:title="J. Wiesner Collection" id="ABBRID0ECVAE" xlink:type="simple">JWC</abbrev>); Mt. Kitanglad, 10.2014, 9♂♂ 5♀♀, leg. N. Mohagan (<abbrev xmlns:xlink="http://www.w3.org/1999/xlink" xlink:title="J. Wiesner Collection" id="ABBRID0EGVAE" xlink:type="simple">JWC</abbrev>); <bold>Lanao del Norte province</bold>: Mount Agad-agad, <named-content xmlns:xlink="http://www.w3.org/1999/xlink" content-type="dwc:verbatimCoordinates" xlink:type="simple"><named-content content-type="geo-json" specific-use="{&#34;type&#34;:&#34;Point&#34;,&#34;coordinates&#34;:[124.269350,8.213706]}" id="NCID0EPVAE" xlink:type="simple">8°12'49.34"N, 124°16'9.66"E</named-content></named-content>, ca. 470 m a.s.l., 11.2019, 1 ex., leg. J. Ebina, M. L. Lumontod, G. C. Café (<abbrev xmlns:xlink="http://www.w3.org/1999/xlink" xlink:title="R. Jaskuła Collection" id="ABBRID0EUVAE" xlink:type="simple">RJC</abbrev>); Dodiongan Falls, Iligan City – Barangay Bonbonon, <named-content xmlns:xlink="http://www.w3.org/1999/xlink" content-type="dwc:verbatimCoordinates" xlink:type="simple"><named-content content-type="geo-json" specific-use="{&#34;type&#34;:&#34;Point&#34;,&#34;coordinates&#34;:[124.314140,8.271457]}" id="NCID0E2VAE" xlink:type="simple">8.271457N, 124.314140E</named-content></named-content>, 47 m a.s.l., 11.2019, 1 ex., leg. R. Jaskuła (<abbrev xmlns:xlink="http://www.w3.org/1999/xlink" xlink:title="R. Jaskuła Collection" id="ABBRID0EAWAE" xlink:type="simple">RJC</abbrev>); Tinago Falls, Iligan City – Barangay Ditucalan, <named-content xmlns:xlink="http://www.w3.org/1999/xlink" content-type="dwc:verbatimCoordinates" xlink:type="simple"><named-content content-type="geo-json" specific-use="{&#34;type&#34;:&#34;Point&#34;,&#34;coordinates&#34;:[124.185460,8.159820]}" id="NCID0EHWAE" xlink:type="simple">8.159820N, 124.185460E</named-content></named-content>, 11.2019, 1 ex., leg. Ł. Trębicki (<abbrev xmlns:xlink="http://www.w3.org/1999/xlink" xlink:title="R. Jaskuła Collection" id="ABBRID0EMWAE" xlink:type="simple">RJC</abbrev>); <bold>Misamis Oriental province</bold>: Cagayan de Oro, Malasag forest, 23.05.1978, 1♀, leg. A. Bandinelli (<abbrev xmlns:xlink="http://www.w3.org/1999/xlink" xlink:title="J. Wiesner Collection" id="ABBRID0ESWAE" xlink:type="simple">JWC</abbrev>).</p></tp:treatment-sec><tp:treatment-sec sec-type="habitat" id="SECID0EWWAE"><title>Habitat.</title><p>Forest, arboreal species found on vertical and fallen tree trunks. <xref ref-type="bibr" rid="B34">Marohomsalic et al. (2021)</xref> recorded native and invasive tree species having extrafloral nectaries as favorite hunting areas for this species in the human-disturbed habitats.</p></tp:treatment-sec><tp:treatment-sec><!--Section generated to contain objects referenced in tp:taxon-treatment.--><fig id="F6" position="float" orientation="portrait"><object-id xmlns:xlink="http://www.w3.org/1999/xlink" content-type="doi" xlink:type="simple">10.3897/zookeys.1017.34500.figure6</object-id><object-id xmlns:xlink="http://www.w3.org/1999/xlink" content-type="arpha" xlink:type="simple">80674031-7A08-5000-B204-78139F8777B7</object-id><label>Figure 6.</label><caption><p>Distribution of <bold>A</bold><tp:taxon-name><tp:taxon-name-part taxon-name-part-type="genus" reg="Tricondyla">Tricondyla</tp:taxon-name-part> (<tp:taxon-name-part taxon-name-part-type="subgenus" reg="Tricondyla">Tricondyla</tp:taxon-name-part>) <tp:taxon-name-part taxon-name-part-type="species" reg="aptera">aptera</tp:taxon-name-part> <tp:taxon-name-part taxon-name-part-type="subspecies" reg="punctipennis">punctipennis</tp:taxon-name-part></tp:taxon-name><bold>B</bold><tp:taxon-name><tp:taxon-name-part taxon-name-part-type="genus" reg="Tricondyla">T.</tp:taxon-name-part> (<tp:taxon-name-part taxon-name-part-type="subgenus" reg="Tricondyla">T.</tp:taxon-name-part>) <tp:taxon-name-part taxon-name-part-type="species" reg="elongata">elongata</tp:taxon-name-part></tp:taxon-name><bold>C</bold><tp:taxon-name><tp:taxon-name-part taxon-name-part-type="genus" reg="Tricondyla">T.</tp:taxon-name-part> (<tp:taxon-name-part taxon-name-part-type="subgenus" reg="Tricondyla">T.</tp:taxon-name-part>) <tp:taxon-name-part taxon-name-part-type="species" reg="gracilis">gracilis</tp:taxon-name-part></tp:taxon-name><bold>D</bold><tp:taxon-name><tp:taxon-name-part taxon-name-part-type="genus" reg="Tricondyla">T.</tp:taxon-name-part> (<tp:taxon-name-part taxon-name-part-type="subgenus" reg="Stenotricondyla">Stenotricondyla</tp:taxon-name-part>) <tp:taxon-name-part taxon-name-part-type="species" reg="cyanipes">cyanipes</tp:taxon-name-part></tp:taxon-name><bold>E</bold><tp:taxon-name><tp:taxon-name-part taxon-name-part-type="genus" reg="Tricondyla">T.</tp:taxon-name-part> (<tp:taxon-name-part taxon-name-part-type="subgenus" reg="Stenotricondyla">Stenotricondyla</tp:taxon-name-part>) <tp:taxon-name-part taxon-name-part-type="species" reg="cavifrons">cavifrons</tp:taxon-name-part></tp:taxon-name>, and <bold>F</bold><tp:taxon-name><tp:taxon-name-part taxon-name-part-type="genus" reg="Neocollyris">Neocollyris</tp:taxon-name-part> (<tp:taxon-name-part taxon-name-part-type="subgenus" reg="Neocollyris">Neocollyris</tp:taxon-name-part>) <tp:taxon-name-part taxon-name-part-type="species" reg="albitarsis">albitarsis</tp:taxon-name-part></tp:taxon-name> in Northern Mindanao region.</p></caption><graphic xmlns:xlink="http://www.w3.org/1999/xlink" xlink:href="zookeys-1017-037-g006.jpg" position="float" orientation="portrait" xlink:type="simple" id="oo_509192.jpg"><uri content-type="original_file" xlink:type="simple">https://binary.pensoft.net/fig/509192</uri></graphic></fig></tp:treatment-sec><ref-list><ref id="B6"><mixed-citation xmlns:xlink="http://www.w3.org/1999/xlink" xlink:type="simple"><person-group><name name-style="western"><surname>Cabras</surname><given-names>AA</given-names></name><name name-style="western"><surname>Cabigas</surname><given-names>E</given-names></name><name name-style="western"><surname>Wiesner</surname><given-names>J</given-names></name></person-group> (<year>2016a</year>) <article-title>Updated checklist of tiger beetles in the Philippines (<tp:taxon-name><tp:taxon-name-part taxon-name-part-type="order">Coleoptera</tp:taxon-name-part></tp:taxon-name>, <tp:taxon-name><tp:taxon-name-part taxon-name-part-type="family">Carabidae</tp:taxon-name-part></tp:taxon-name>, <tp:taxon-name><tp:taxon-name-part taxon-name-part-type="family">Cicindelidae</tp:taxon-name-part></tp:taxon-name>) (131<sup>th</sup>. Contribution towards the knowledge of <tp:taxon-name><tp:taxon-name-part taxon-name-part-type="family">Cicindelidae</tp:taxon-name-part></tp:taxon-name>).</article-title><source>Lambillionea</source><volume>116</volume>(<issue>3</issue>): <fpage>188</fpage>–<lpage>201</lpage>.</mixed-citation></ref><ref id="B7"><mixed-citation xmlns:xlink="http://www.w3.org/1999/xlink" xlink:type="simple"><person-group><name name-style="western"><surname>Cabras</surname><given-names>AA</given-names></name><name name-style="western"><surname>Medina</surname><given-names>MND</given-names></name><name name-style="western"><surname>Wiesner</surname><given-names>J</given-names></name></person-group> (<year>2016b</year>) <article-title>Tiger beetles (<tp:taxon-name><tp:taxon-name-part taxon-name-part-type="order">Coleoptera</tp:taxon-name-part></tp:taxon-name>: <tp:taxon-name><tp:taxon-name-part taxon-name-part-type="family">Carabidae</tp:taxon-name-part></tp:taxon-name>: <tp:taxon-name><tp:taxon-name-part taxon-name-part-type="subfamily">Cicindelinae</tp:taxon-name-part></tp:taxon-name>) of Compostela Valley Province, Mindanao Island, Philippines.</article-title><source>Biotropia</source><volume>23</volume>(<issue>2</issue>): <fpage>137</fpage>–<lpage>143</lpage>. <ext-link xlink:type="simple" ext-link-type="doi" xlink:href="10.11598/btb.2016.23.2.564">https://doi.org/10.11598/btb.2016.23.2.564</ext-link></mixed-citation></ref><ref id="B34"><mixed-citation xmlns:xlink="http://www.w3.org/1999/xlink" xlink:type="simple"><person-group><name name-style="western"><surname>Marohomsalic</surname><given-names>JS</given-names></name><name name-style="western"><surname>Nuñeza</surname><given-names>OM</given-names></name><name name-style="western"><surname>Michalski</surname><given-names>M</given-names></name><name name-style="western"><surname>Wiesner</surname><given-names>J</given-names></name><name name-style="western"><surname>Jaskuła</surname><given-names>R</given-names></name></person-group> (<year>2021</year>) <article-title>Alien and native tree species having extrafloral nectaries as favourite hunting area for arboreal endemic Philippine tiger beetles (<tp:taxon-name><tp:taxon-name-part taxon-name-part-type="order">Coleoptera</tp:taxon-name-part></tp:taxon-name>: <tp:taxon-name><tp:taxon-name-part taxon-name-part-type="family">Cicindelidae</tp:taxon-name-part></tp:taxon-name>) in human disturbed habitat in Lanao del Sur Province, Mindanao, Philippines.</article-title><source>Ecology and Evolution</source><volume>00</volume>: <fpage>1</fpage>–<lpage>7</lpage>. <ext-link xlink:type="simple" ext-link-type="doi" xlink:href="10.1002/ece3.7149">https://doi.org/10.1002/ece3.7149</ext-link></mixed-citation></ref></ref-list></tp:taxon-treatment>
