# Supplementary material for: Tiger beetles (Coleoptera, Cicindelidae) of Northern Mindanao region (Philippines): checklist, distributional maps, and habitats
Source: Zookeys. 2021 Feb 12;1017:37–75. doi: 10.3897/zookeys.1017.34500 (PMC7895820; doi:10.3897/zookeys.1017.34500)
Supplement: XML Treatment for Therates fasciatus fasciatus [file zookeys.1017.34500-treatment14.xml]

<!DOCTYPE tp:taxon-treatment
  PUBLIC "-//TaxonX//DTD Taxonomic Treatment Publishing DTD v0 20100105//EN" "tax-treatment-NSO.dtd">
<tp:taxon-treatment xmlns:tp="http://www.plazi.org/taxpub"><tp:treatment-meta><kwd-group><label>Taxon classification</label><kwd><named-content xmlns:xlink="http://www.w3.org/1999/xlink" content-type="kingdom">Animalia</named-content></kwd><kwd><named-content xmlns:xlink="http://www.w3.org/1999/xlink" content-type="order">Coleoptera</named-content></kwd><kwd><named-content xmlns:xlink="http://www.w3.org/1999/xlink" content-type="family">Cicindelidae</named-content></kwd></kwd-group><mixed-citation publication-type="journal"><person-group><name><surname>Acal</surname><given-names>Dale Ann P.</given-names></name><name><surname>Wiesner</surname><given-names>Jürgen</given-names></name><name><surname>Nuñeza</surname><given-names>Olga M.</given-names></name><name><surname>Jaskuła</surname><given-names>Radomir</given-names></name></person-group><article-title>Tiger beetles (<tp:taxon-name><tp:taxon-name-part taxon-name-part-type="order">Coleoptera</tp:taxon-name-part></tp:taxon-name>, <tp:taxon-name><tp:taxon-name-part taxon-name-part-type="family">Cicindelidae</tp:taxon-name-part></tp:taxon-name>) of Northern Mindanao region (Philippines): checklist, distributional maps, and habitats</article-title><source>Zookeys</source><day>12</day><month>2</month><year>2021</year><volume>1017</volume><fpage>37</fpage><lpage>75</lpage><pub-id pub-id-type="doi">10.3897/zookeys.1017.34500</pub-id></mixed-citation></tp:treatment-meta><tp:nomenclature><tp:taxon-name><object-id xmlns:xlink="http://www.w3.org/1999/xlink" content-type="arpha" xlink:type="simple">6ABFD659-654A-5D40-B9D4-4DB4426257DD</object-id>
                <tp:taxon-name-part taxon-name-part-type="genus" reg="Therates">Therates</tp:taxon-name-part>
                <tp:taxon-name-part taxon-name-part-type="species" reg="fasciatus">fasciatus</tp:taxon-name-part>
                <tp:taxon-name-part taxon-name-part-type="subspecies" reg="fasciatus">fasciatus</tp:taxon-name-part>
              </tp:taxon-name><tp:taxon-authority>(Fabricius, 1801)</tp:taxon-authority><xref ref-type="fig" rid="F4">Figures 4D</xref><xref ref-type="fig" rid="F8">, 8B</xref></tp:nomenclature><tp:treatment-sec sec-type="distribution" id="SECID0EMCBG"><title>General distribution.</title><p>Subspecies known from Indonesia and Philippines. In the Philippines recorded only from Mindanao and Palay islands (<xref ref-type="bibr" rid="B6">Cabras et al. 2016a</xref>); from Mindanao Island it was known only from Davao and Northern Mindanao regions (<xref ref-type="bibr" rid="B7">Cabras et al. 2016b</xref>).</p></tp:treatment-sec><tp:treatment-sec sec-type="Literature data for Northern Mindanao" id="SECID0E1CBG"><title>Literature data for Northern Mindanao.</title><p><bold>Bukidnon province</bold>: [no detailed locality] (Wiesner 1988).</p></tp:treatment-sec><tp:treatment-sec sec-type="material" id="SECID0ECDBG"><title>Material examined.</title><p><bold>Bukidnon province</bold>: [no detailed locality], 1977, 1♀, leg. R. Lumawig (<abbrev xmlns:xlink="http://www.w3.org/1999/xlink" xlink:title="J. Wiesner Collection" id="ABBRID0EKDBG" xlink:type="simple">JWC</abbrev>). <bold>Camiguin province</bold>: Camiguin Island, Municipality of Catarman, Mt. Timpoong-Hibok-Hibok Natural Monument, Mt. Hibok-Hibok 11.2019, 2 exx., leg. R. Jaskuła, D. A. P. Acal (<abbrev xmlns:xlink="http://www.w3.org/1999/xlink" xlink:title="R. Jaskuła Collection" id="ABBRID0EQDBG" xlink:type="simple">RJC</abbrev>); <bold>Lanao del Norte province</bold>: Dodiongan Falls, Iligan City – Barangay Bonbonon, <named-content xmlns:xlink="http://www.w3.org/1999/xlink" content-type="dwc:verbatimCoordinates" xlink:type="simple"><named-content content-type="geo-json" specific-use="{&#34;type&#34;:&#34;Point&#34;,&#34;coordinates&#34;:[124.314140,8.271457]}" id="NCID0EZDBG" xlink:type="simple">8.271457N, 124.314140E</named-content></named-content>, 47 m a.s.l., 11.2019, 11 exx., leg. R. Jaskuła, D.A.P. Acal, J. Ebina, M. L. Lumontod (<abbrev xmlns:xlink="http://www.w3.org/1999/xlink" xlink:title="R. Jaskuła Collection" id="ABBRID0E5DBG" xlink:type="simple">RJC</abbrev>); near Sikyop Cave, Iligan City – Barangay Lawlawon, <named-content xmlns:xlink="http://www.w3.org/1999/xlink" content-type="dwc:verbatimCoordinates" xlink:type="simple"><named-content content-type="geo-json" specific-use="{&#34;type&#34;:&#34;Point&#34;,&#34;coordinates&#34;:[124.422387,8.246627]}" id="NCID0EFEBG" xlink:type="simple">8.246627N, 124.422387E</named-content></named-content>, 11.2019, 2 exx., leg. R. Jaskuła (<abbrev xmlns:xlink="http://www.w3.org/1999/xlink" xlink:title="R. Jaskuła Collection" id="ABBRID0EKEBG" xlink:type="simple">RJC</abbrev>); <bold>Misamis Oriental province</bold>: Mimbilisan Protected Landscape <named-content xmlns:xlink="http://www.w3.org/1999/xlink" content-type="dwc:verbatimCoordinates" xlink:type="simple"><named-content content-type="geo-json" specific-use="{&#34;type&#34;:&#34;Point&#34;,&#34;coordinates&#34;:[124.865170,8.948840]}" id="NCID0ETEBG" xlink:type="simple">8.94884N, 124.86517E</named-content></named-content>, 501 m a.s.l., 18.07.2017, 13 exx., leg. O. Bagona (<abbrev xmlns:xlink="http://www.w3.org/1999/xlink" xlink:title="R. Jaskuła Collection" id="ABBRID0EYEBG" xlink:type="simple">RJC</abbrev>); Bolyok Falls, Barangay Lubilan, Naawan Municipality, 11.2019, 1 ex., leg. R. Jaskuła (<abbrev xmlns:xlink="http://www.w3.org/1999/xlink" xlink:title="R. Jaskuła Collection" id="ABBRID0E3EBG" xlink:type="simple">RJC</abbrev>).</p><fig id="F4" position="float" orientation="portrait"><object-id xmlns:xlink="http://www.w3.org/1999/xlink" content-type="doi" xlink:type="simple">10.3897/zookeys.1017.34500.figure4</object-id><object-id xmlns:xlink="http://www.w3.org/1999/xlink" content-type="arpha" xlink:type="simple">310667A8-7336-5C1F-B1F1-2EE58EC834F3</object-id><label>Figure 4.</label><caption><p>Habitats of tiger beetles from Northern Mindanao region: <italic><tp:taxon-name><tp:taxon-name-part taxon-name-part-type="genus" reg="Calomera">Calomera</tp:taxon-name-part> <tp:taxon-name-part taxon-name-part-type="species" reg="mindanaoensis">mindanaoensis</tp:taxon-name-part></tp:taxon-name></italic> (<bold>C</bold>) (site 16) (<bold>E, F</bold>) (sites 18–19), <italic><tp:taxon-name><tp:taxon-name-part taxon-name-part-type="genus" reg="Prothyma">Prothyma</tp:taxon-name-part> <tp:taxon-name-part taxon-name-part-type="species" reg="heteromallicollis">heteromallicollis</tp:taxon-name-part> <tp:taxon-name-part taxon-name-part-type="subspecies" reg="heteromallicollis">heteromallicollis</tp:taxon-name-part></tp:taxon-name></italic> (<bold>A</bold>) (site 16), <italic><tp:taxon-name><tp:taxon-name-part taxon-name-part-type="genus" reg="Neocollyris">Neocollyris</tp:taxon-name-part> <tp:taxon-name-part taxon-name-part-type="species" reg="similior">similior</tp:taxon-name-part></tp:taxon-name></italic> (<bold>D</bold>) (site 17), <italic><tp:taxon-name><tp:taxon-name-part taxon-name-part-type="genus" reg="Therates">Therates</tp:taxon-name-part> <tp:taxon-name-part taxon-name-part-type="species" reg="coracinus">coracinus</tp:taxon-name-part> <tp:taxon-name-part taxon-name-part-type="subspecies" reg="coracinus">coracinus</tp:taxon-name-part></tp:taxon-name></italic> (<bold>D</bold>) (site 17), <italic><tp:taxon-name><tp:taxon-name-part taxon-name-part-type="genus" reg="Therates">T.</tp:taxon-name-part> <tp:taxon-name-part taxon-name-part-type="species" reg="fasciatus">fasciatus</tp:taxon-name-part> <tp:taxon-name-part taxon-name-part-type="subspecies" reg="fasciatus">fasciatus</tp:taxon-name-part></tp:taxon-name></italic> (<bold>D</bold>) (site 17), and <italic><tp:taxon-name><tp:taxon-name-part taxon-name-part-type="genus" reg="Tricondyla">Tricondyla</tp:taxon-name-part> <tp:taxon-name-part taxon-name-part-type="species" reg="aptera">aptera</tp:taxon-name-part> <tp:taxon-name-part taxon-name-part-type="subspecies" reg="punctipennis">punctipennis</tp:taxon-name-part></tp:taxon-name></italic> (<bold>B</bold>) (site 16) (descriptions of sites in Table <xref ref-type="table" rid="T1">1</xref>; photographs <bold>A–C</bold> RJ, <bold>D</bold> O. Bagona, <bold>E</bold> A.B. Lapore, <bold>F</bold> C. Torres).</p></caption><graphic xmlns:xlink="http://www.w3.org/1999/xlink" xlink:href="zookeys-1017-037-g004.jpg" position="float" orientation="portrait" xlink:type="simple" id="oo_509190.jpg"><uri content-type="original_file" xlink:type="simple">https://binary.pensoft.net/fig/509190</uri></graphic></fig><fig id="F5" position="float" orientation="portrait"><object-id xmlns:xlink="http://www.w3.org/1999/xlink" content-type="doi" xlink:type="simple">10.3897/zookeys.1017.34500.figure5</object-id><object-id xmlns:xlink="http://www.w3.org/1999/xlink" content-type="arpha" xlink:type="simple">F69DFE45-C44F-5B97-AD84-178AC376115A</object-id><label>Figure 5.</label><caption><p>Some of the tiger beetle species recorded in Northern Mindanao region: <bold>A</bold><tp:taxon-name><tp:taxon-name-part taxon-name-part-type="genus" reg="Tricondyla">Tricondyla</tp:taxon-name-part> (<tp:taxon-name-part taxon-name-part-type="subgenus" reg="Tricondyla">Tricondyla</tp:taxon-name-part>) <tp:taxon-name-part taxon-name-part-type="species" reg="aptera">aptera</tp:taxon-name-part> <tp:taxon-name-part taxon-name-part-type="subspecies" reg="punctipennis">punctipennis</tp:taxon-name-part></tp:taxon-name><bold>B</bold><tp:taxon-name><tp:taxon-name-part taxon-name-part-type="genus" reg="Prothyma">Prothyma</tp:taxon-name-part> (<tp:taxon-name-part taxon-name-part-type="subgenus" reg="Symplecthyma">Symplecthyma</tp:taxon-name-part>) <tp:taxon-name-part taxon-name-part-type="species" reg="heteromallicollis">heteromallicollis</tp:taxon-name-part> <tp:taxon-name-part taxon-name-part-type="subspecies" reg="heteromallicollis">heteromallicollis</tp:taxon-name-part></tp:taxon-name><bold>C</bold><italic><tp:taxon-name><tp:taxon-name-part taxon-name-part-type="genus" reg="Calomera">Calomera</tp:taxon-name-part> <tp:taxon-name-part taxon-name-part-type="species" reg="mindanaoensis">mindanaoensis</tp:taxon-name-part></tp:taxon-name></italic><bold>D</bold><italic><tp:taxon-name><tp:taxon-name-part taxon-name-part-type="genus" reg="Calomera">C.</tp:taxon-name-part> <tp:taxon-name-part taxon-name-part-type="species" reg="lacrymosa">lacrymosa</tp:taxon-name-part></tp:taxon-name></italic><bold>E</bold><tp:taxon-name><tp:taxon-name-part taxon-name-part-type="genus" reg="Lophyra">Lophyra</tp:taxon-name-part> (<tp:taxon-name-part taxon-name-part-type="subgenus" reg="Spilodia">Spilodia</tp:taxon-name-part>) <tp:taxon-name-part taxon-name-part-type="species" reg="striolata">striolata</tp:taxon-name-part> <tp:taxon-name-part taxon-name-part-type="subspecies" reg="tenuiscripta">tenuiscripta</tp:taxon-name-part></tp:taxon-name><bold>F</bold><tp:taxon-name><tp:taxon-name-part taxon-name-part-type="genus" reg="Cylindera">Cylindera</tp:taxon-name-part> (<tp:taxon-name-part taxon-name-part-type="subgenus" reg="Eugrapha">Eugrapha</tp:taxon-name-part>) <tp:taxon-name-part taxon-name-part-type="species" reg="minuta">minuta</tp:taxon-name-part></tp:taxon-name><bold>G, H</bold><tp:taxon-name><tp:taxon-name-part taxon-name-part-type="genus" reg="Cylindera">C.</tp:taxon-name-part> (<tp:taxon-name-part taxon-name-part-type="subgenus" reg="Ifasina">Ifasina</tp:taxon-name-part>) <tp:taxon-name-part taxon-name-part-type="species" reg="discreta">discreta</tp:taxon-name-part> <tp:taxon-name-part taxon-name-part-type="subspecies" reg="elaphroides">elaphroides</tp:taxon-name-part></tp:taxon-name> (photographs <bold>A–D, H</bold> RJ, <bold>E–G</bold> DAPA).</p></caption><graphic xmlns:xlink="http://www.w3.org/1999/xlink" xlink:href="zookeys-1017-037-g005.jpg" position="float" orientation="portrait" xlink:type="simple" id="oo_509191.jpg"><uri content-type="original_file" xlink:type="simple">https://binary.pensoft.net/fig/509191</uri></graphic></fig></tp:treatment-sec><tp:treatment-sec sec-type="habitat" id="SECID0EENBG"><title>Habitat.</title><p>Forest species noted on tree trunks and leaves.</p></tp:treatment-sec><tp:treatment-sec><!--Section generated to contain objects referenced in tp:taxon-treatment.--><table-wrap id="T1" position="float" orientation="portrait"><label>Table 1.</label><caption><p>Sampling sites in Northern Mindanao region were regular studies were done in years 2017 and/or 2018.</p></caption><table id="TID0EKDDI" rules="all"><tbody><tr><th rowspan="1" colspan="1">Site</th><th rowspan="1" colspan="1">Sampling site</th><th rowspan="1" colspan="1">GPS coordinates</th></tr><tr><td rowspan="1" colspan="1">1.</td><td rowspan="1" colspan="1">Barangay Bulokbulok, Municipality of Mambajao, Camiguin Island, Camiguin Province</td><td rowspan="1" colspan="1">
                <named-content xmlns:xlink="http://www.w3.org/1999/xlink" content-type="dwc:verbatimCoordinates" xlink:type="simple">
                  <named-content content-type="geo-json" specific-use="{&#34;type&#34;:&#34;Point&#34;,&#34;coordinates&#34;:[124.708611,9.252500]}" id="NCID0EUAAE" xlink:type="simple">9°15'9"N, 124°42'31"E</named-content>
                </named-content>
              </td></tr><tr><td rowspan="1" colspan="1">2.</td><td rowspan="1" colspan="1">Looc River, Barangay Mainit, Municipality of Catarman, Camiguin Island, Camiguin Province</td><td rowspan="1" colspan="1">
                <named-content xmlns:xlink="http://www.w3.org/1999/xlink" content-type="dwc:verbatimCoordinates" xlink:type="simple">
                  <named-content content-type="geo-json" specific-use="{&#34;type&#34;:&#34;Point&#34;,&#34;coordinates&#34;:[124.678889,9.175000]}" id="NCID0EHBAE" xlink:type="simple">9°10'30"N, 124°40'44"E</named-content>
                </named-content>
              </td></tr><tr><td rowspan="1" colspan="1">3.</td><td rowspan="1" colspan="1">Sagay River, Barangay Bonbon, Municipality of Sagay, Camiguin Island, Camiguin Province</td><td rowspan="1" colspan="1">
                <named-content xmlns:xlink="http://www.w3.org/1999/xlink" content-type="dwc:verbatimCoordinates" xlink:type="simple">
                  <named-content content-type="geo-json" specific-use="{&#34;type&#34;:&#34;Point&#34;,&#34;coordinates&#34;:[124.732500,9.105000]}" id="NCID0E1BAE" xlink:type="simple">9°6'18"N, 124°43'57"E</named-content>
                </named-content>
              </td></tr><tr><td rowspan="1" colspan="1">4.</td><td rowspan="1" colspan="1">Barangay Bura, Municipality of Catarman, Camiguin Island, Camiguin Province</td><td rowspan="1" colspan="1">
                <named-content xmlns:xlink="http://www.w3.org/1999/xlink" content-type="dwc:verbatimCoordinates" xlink:type="simple">
                  <named-content content-type="geo-json" specific-use="{&#34;type&#34;:&#34;Point&#34;,&#34;coordinates&#34;:[124.656389,9.167972]}" id="NCID0ENCAE" xlink:type="simple">9°10'4.7"N, 124°39'23"E</named-content>
                </named-content>
              </td></tr><tr><td rowspan="1" colspan="1">5.</td><td rowspan="1" colspan="1">Barangay Poblacion, Municipality of Mambajao, Camiguin Island, Camiguin Province</td><td rowspan="1" colspan="1">
                <named-content xmlns:xlink="http://www.w3.org/1999/xlink" content-type="dwc:verbatimCoordinates" xlink:type="simple">
                  <named-content content-type="geo-json" specific-use="{&#34;type&#34;:&#34;Point&#34;,&#34;coordinates&#34;:[124.696389,9.223333]}" id="NCID0E6CAE" xlink:type="simple">9°13'24"N, 124°41'47"E</named-content>
                </named-content>
              </td></tr><tr><td rowspan="1" colspan="1">6.</td><td rowspan="1" colspan="1">Barangay Umagus, Municipality of Lagonglong, Misamis Oriental Province</td><td rowspan="1" colspan="1">
                <named-content xmlns:xlink="http://www.w3.org/1999/xlink" content-type="dwc:verbatimCoordinates" xlink:type="simple">
                  <named-content content-type="geo-json" specific-use="{&#34;type&#34;:&#34;Point&#34;,&#34;coordinates&#34;:[124.814722,8.803056]}" id="NCID0ESDAE" xlink:type="simple">8°48'11"N, 124°48'53"E</named-content>
                </named-content>
              </td></tr><tr><td rowspan="1" colspan="1">7.</td><td rowspan="1" colspan="1">Cabulaway River, Municipality of Balingasag, Misamis Oriental Province</td><td rowspan="1" colspan="1">
                <named-content xmlns:xlink="http://www.w3.org/1999/xlink" content-type="dwc:verbatimCoordinates" xlink:type="simple">
                  <named-content content-type="geo-json" specific-use="{&#34;type&#34;:&#34;Point&#34;,&#34;coordinates&#34;:[124.800556,8.769167]}" id="NCID0EFEAE" xlink:type="simple">8°46'9"N, 124°48'2"E</named-content>
                </named-content>
              </td></tr><tr><td rowspan="1" colspan="1">8.</td><td rowspan="1" colspan="1">Barangay Kalasungay, Malaybalay City, Bukidnon Province</td><td rowspan="1" colspan="1">
                <named-content xmlns:xlink="http://www.w3.org/1999/xlink" content-type="dwc:verbatimCoordinates" xlink:type="simple">
                  <named-content content-type="geo-json" specific-use="{&#34;type&#34;:&#34;Point&#34;,&#34;coordinates&#34;:[125.098333,8.191111]}" id="NCID0EYEAE" xlink:type="simple">8°11'28"N, 125°5'54"E</named-content>
                </named-content>
              </td></tr><tr><td rowspan="1" colspan="1">9.</td><td rowspan="1" colspan="1">Barangay Can-ayan, Malaybalay City, Bukidnon Province</td><td rowspan="1" colspan="1">
                <named-content xmlns:xlink="http://www.w3.org/1999/xlink" content-type="dwc:verbatimCoordinates" xlink:type="simple">
                  <named-content content-type="geo-json" specific-use="{&#34;type&#34;:&#34;Point&#34;,&#34;coordinates&#34;:[125.153611,8.191944]}" id="NCID0ELFAE" xlink:type="simple">8°11'31"N, 125°9'13"E</named-content>
                </named-content>
              </td></tr><tr><td rowspan="1" colspan="1">10.</td><td rowspan="1" colspan="1">Barangay Bonbonon, Iligan City, Lanao del Norte Province</td><td rowspan="1" colspan="1">
                <named-content xmlns:xlink="http://www.w3.org/1999/xlink" content-type="dwc:verbatimCoordinates" xlink:type="simple">
                  <named-content content-type="geo-json" specific-use="{&#34;type&#34;:&#34;Point&#34;,&#34;coordinates&#34;:[124.310278,8.265556]}" id="NCID0E5FAE" xlink:type="simple">8°15'56"N, 124°18'37"E</named-content>
                </named-content>
              </td></tr><tr><td rowspan="1" colspan="1">11.</td><td rowspan="1" colspan="1">Tubod River, Barangay Merilla, Iligan City, Lanao del Norte Province</td><td rowspan="1" colspan="1">
                <named-content xmlns:xlink="http://www.w3.org/1999/xlink" content-type="dwc:verbatimCoordinates" xlink:type="simple">
                  <named-content content-type="geo-json" specific-use="{&#34;type&#34;:&#34;Point&#34;,&#34;coordinates&#34;:[124.256667,8.204722]}" id="NCID0ERGAE" xlink:type="simple">8°12'17"N, 124°15'24"E</named-content>
                </named-content>
              </td></tr><tr><td rowspan="1" colspan="1">12.</td><td rowspan="1" colspan="1">Barangay Esperanza, Municipality of Bacolod, Lanao del Norte Province</td><td rowspan="1" colspan="1">
                <named-content xmlns:xlink="http://www.w3.org/1999/xlink" content-type="dwc:verbatimCoordinates" xlink:type="simple">
                  <named-content content-type="geo-json" specific-use="{&#34;type&#34;:&#34;Point&#34;,&#34;coordinates&#34;:[124.006111,8.170000]}" id="NCID0EEHAE" xlink:type="simple">8°10'12"N, 124°0'22"E</named-content>
                </named-content>
              </td></tr><tr><td rowspan="1" colspan="1">13.</td><td rowspan="1" colspan="1">Barangay Mati, Municipality of Bacolod, Lanao del Norte Province</td><td rowspan="1" colspan="1">
                <named-content xmlns:xlink="http://www.w3.org/1999/xlink" content-type="dwc:verbatimCoordinates" xlink:type="simple">
                  <named-content content-type="geo-json" specific-use="{&#34;type&#34;:&#34;Point&#34;,&#34;coordinates&#34;:[124.015833,8.151111]}" id="NCID0EXHAE" xlink:type="simple">8°9'4"N, 124°0'57"E</named-content>
                </named-content>
              </td></tr><tr><td rowspan="1" colspan="1">14.</td><td rowspan="1" colspan="1">Barangay San Isidro, Municipality of Sinacaban, Misamis Occidental Province</td><td rowspan="1" colspan="1">
                <named-content xmlns:xlink="http://www.w3.org/1999/xlink" content-type="dwc:verbatimCoordinates" xlink:type="simple">
                  <named-content content-type="geo-json" specific-use="{&#34;type&#34;:&#34;Point&#34;,&#34;coordinates&#34;:[123.784722,8.284722]}" id="NCID0EKIAE" xlink:type="simple">8°17'5"N, 123°47'5"E</named-content>
                </named-content>
              </td></tr><tr><td rowspan="1" colspan="1">15.</td><td rowspan="1" colspan="1">Barangay San Lorenzo, Municipality of Sinacaban, Misamis Occidental Province</td><td rowspan="1" colspan="1">
                <named-content xmlns:xlink="http://www.w3.org/1999/xlink" content-type="dwc:verbatimCoordinates" xlink:type="simple">
                  <named-content content-type="geo-json" specific-use="{&#34;type&#34;:&#34;Point&#34;,&#34;coordinates&#34;:[123.695278,8.286111]}" id="NCID0E4IAE" xlink:type="simple">8°17'10"N, 123°41'43"E</named-content>
                </named-content>
              </td></tr><tr><td rowspan="1" colspan="1">16.</td><td rowspan="1" colspan="1">Mt. Agad-Agad, Iligan City, Lanao del Norte Province</td><td rowspan="1" colspan="1">
                <named-content xmlns:xlink="http://www.w3.org/1999/xlink" content-type="dwc:verbatimCoordinates" xlink:type="simple">
                  <named-content content-type="geo-json" specific-use="{&#34;type&#34;:&#34;Point&#34;,&#34;coordinates&#34;:[124.269350,8.213706]}" id="NCID0EQJAE" xlink:type="simple">8°12'49.34"N, 124°16'9.66"E</named-content>
                </named-content>
              </td></tr><tr><td rowspan="1" colspan="1">17.</td><td rowspan="1" colspan="1">Mimbilisan Protected Landscape, Misamis Oriental Province</td><td rowspan="1" colspan="1">
                <named-content xmlns:xlink="http://www.w3.org/1999/xlink" content-type="dwc:verbatimCoordinates" xlink:type="simple">
                  <named-content content-type="geo-json" specific-use="{&#34;type&#34;:&#34;Point&#34;,&#34;coordinates&#34;:[124.865170,8.948840]}" id="NCID0EDKAE" xlink:type="simple">8.94884N, 124.86517E</named-content>
                </named-content>
              </td></tr><tr><td rowspan="1" colspan="1">18.</td><td rowspan="1" colspan="1">Municipality of Lopez Jaena, Misamis Occidental Province</td><td rowspan="1" colspan="1">
                <named-content xmlns:xlink="http://www.w3.org/1999/xlink" content-type="dwc:verbatimCoordinates" xlink:type="simple">
                  <named-content content-type="geo-json" specific-use="{&#34;type&#34;:&#34;Point&#34;,&#34;coordinates&#34;:[123.766667,8.550000]}" id="NCID0EWKAE" xlink:type="simple">8°33'00"N, 123°46'00"E</named-content>
                </named-content>
              </td></tr></tbody></table></table-wrap><fig id="F8" position="float" orientation="portrait"><object-id xmlns:xlink="http://www.w3.org/1999/xlink" content-type="doi" xlink:type="simple">10.3897/zookeys.1017.34500.figure8</object-id><object-id xmlns:xlink="http://www.w3.org/1999/xlink" content-type="arpha" xlink:type="simple">69C5E1E7-B577-50C9-BE61-40EA2EC42122</object-id><label>Figure 8.</label><caption><p>Distribution of <bold>A</bold><italic><tp:taxon-name><tp:taxon-name-part taxon-name-part-type="genus" reg="Therates">Therates</tp:taxon-name-part> <tp:taxon-name-part taxon-name-part-type="species" reg="coracinus">coracinus</tp:taxon-name-part> <tp:taxon-name-part taxon-name-part-type="subspecies" reg="coracinus">coracinus</tp:taxon-name-part></tp:taxon-name></italic><bold>B</bold><italic><tp:taxon-name><tp:taxon-name-part taxon-name-part-type="genus" reg="Therates">Therates</tp:taxon-name-part> <tp:taxon-name-part taxon-name-part-type="species" reg="fasciatus">fasciatus</tp:taxon-name-part> <tp:taxon-name-part taxon-name-part-type="subspecies" reg="fasciatus">fasciatus</tp:taxon-name-part></tp:taxon-name></italic> (circle) and <italic><tp:taxon-name><tp:taxon-name-part taxon-name-part-type="genus" reg="Therates">T.</tp:taxon-name-part> <tp:taxon-name-part taxon-name-part-type="species" reg="fasciatus">fasciatus</tp:taxon-name-part> <tp:taxon-name-part taxon-name-part-type="subspecies" reg="pseudolatreillei">pseudolatreillei</tp:taxon-name-part></tp:taxon-name></italic> (square) <bold>C</bold><italic><tp:taxon-name><tp:taxon-name-part taxon-name-part-type="genus" reg="Therates">Therates</tp:taxon-name-part> <tp:taxon-name-part taxon-name-part-type="species" reg="fulvipennis">fulvipennis</tp:taxon-name-part> <tp:taxon-name-part taxon-name-part-type="subspecies" reg="bidentatus">bidentatus</tp:taxon-name-part></tp:taxon-name></italic> (cirle) and <italic><tp:taxon-name><tp:taxon-name-part taxon-name-part-type="genus" reg="Therates">T.</tp:taxon-name-part> <tp:taxon-name-part taxon-name-part-type="species" reg="fulvipennis">fulvipennis</tp:taxon-name-part> <tp:taxon-name-part taxon-name-part-type="subspecies" reg="everetti">everetti</tp:taxon-name-part></tp:taxon-name></italic> (square) <bold>D</bold><tp:taxon-name><tp:taxon-name-part taxon-name-part-type="genus" reg="Prothyma">Prothyma</tp:taxon-name-part> (<tp:taxon-name-part taxon-name-part-type="subgenus" reg="Symplecthyma">Symplecthyma</tp:taxon-name-part>) <tp:taxon-name-part taxon-name-part-type="species" reg="heteromallicollis">heteromallicollis</tp:taxon-name-part> <tp:taxon-name-part taxon-name-part-type="subspecies" reg="heteromallicollis">heteromallicollis</tp:taxon-name-part></tp:taxon-name><bold>E</bold><italic><tp:taxon-name><tp:taxon-name-part taxon-name-part-type="genus" reg="Heptodonta">Heptodonta</tp:taxon-name-part> <tp:taxon-name-part taxon-name-part-type="species" reg="nigrosericea">nigrosericea</tp:taxon-name-part></tp:taxon-name></italic>, and <bold>F</bold><italic><tp:taxon-name><tp:taxon-name-part taxon-name-part-type="genus" reg="Calomera">Calomera</tp:taxon-name-part> <tp:taxon-name-part taxon-name-part-type="species" reg="angulata">angulata</tp:taxon-name-part> <tp:taxon-name-part taxon-name-part-type="subspecies" reg="angulata">angulata</tp:taxon-name-part></tp:taxon-name></italic> in Northern Mindanao region.</p></caption><graphic xmlns:xlink="http://www.w3.org/1999/xlink" xlink:href="zookeys-1017-037-g008.jpg" position="float" orientation="portrait" xlink:type="simple" id="oo_509194.jpg"><uri content-type="original_file" xlink:type="simple">https://binary.pensoft.net/fig/509194</uri></graphic></fig></tp:treatment-sec><ref-list><ref id="B6"><mixed-citation xmlns:xlink="http://www.w3.org/1999/xlink" xlink:type="simple"><person-group><name name-style="western"><surname>Cabras</surname><given-names>AA</given-names></name><name name-style="western"><surname>Cabigas</surname><given-names>E</given-names></name><name name-style="western"><surname>Wiesner</surname><given-names>J</given-names></name></person-group> (<year>2016a</year>) <article-title>Updated checklist of tiger beetles in the Philippines (<tp:taxon-name><tp:taxon-name-part taxon-name-part-type="order">Coleoptera</tp:taxon-name-part></tp:taxon-name>, <tp:taxon-name><tp:taxon-name-part taxon-name-part-type="family">Carabidae</tp:taxon-name-part></tp:taxon-name>, <tp:taxon-name><tp:taxon-name-part taxon-name-part-type="family">Cicindelidae</tp:taxon-name-part></tp:taxon-name>) (131<sup>th</sup>. Contribution towards the knowledge of <tp:taxon-name><tp:taxon-name-part taxon-name-part-type="family">Cicindelidae</tp:taxon-name-part></tp:taxon-name>).</article-title><source>Lambillionea</source><volume>116</volume>(<issue>3</issue>): <fpage>188</fpage>–<lpage>201</lpage>.</mixed-citation></ref><ref id="B7"><mixed-citation xmlns:xlink="http://www.w3.org/1999/xlink" xlink:type="simple"><person-group><name name-style="western"><surname>Cabras</surname><given-names>AA</given-names></name><name name-style="western"><surname>Medina</surname><given-names>MND</given-names></name><name name-style="western"><surname>Wiesner</surname><given-names>J</given-names></name></person-group> (<year>2016b</year>) <article-title>Tiger beetles (<tp:taxon-name><tp:taxon-name-part taxon-name-part-type="order">Coleoptera</tp:taxon-name-part></tp:taxon-name>: <tp:taxon-name><tp:taxon-name-part taxon-name-part-type="family">Carabidae</tp:taxon-name-part></tp:taxon-name>: <tp:taxon-name><tp:taxon-name-part taxon-name-part-type="subfamily">Cicindelinae</tp:taxon-name-part></tp:taxon-name>) of Compostela Valley Province, Mindanao Island, Philippines.</article-title><source>Biotropia</source><volume>23</volume>(<issue>2</issue>): <fpage>137</fpage>–<lpage>143</lpage>. <ext-link xlink:type="simple" ext-link-type="doi" xlink:href="10.11598/btb.2016.23.2.564">https://doi.org/10.11598/btb.2016.23.2.564</ext-link></mixed-citation></ref></ref-list></tp:taxon-treatment>
