# Supplementary material for: Tiger beetles (Coleoptera, Cicindelidae) of Northern Mindanao region (Philippines): checklist, distributional maps, and habitats
Source: Zookeys. 2021 Feb 12;1017:37–75. doi: 10.3897/zookeys.1017.34500 (PMC7895820; doi:10.3897/zookeys.1017.34500)
Supplement: XML Treatment for Therates fasciatus pseudolatreillei [file zookeys.1017.34500-treatment15.xml]

<!DOCTYPE tp:taxon-treatment
  PUBLIC "-//TaxonX//DTD Taxonomic Treatment Publishing DTD v0 20100105//EN" "tax-treatment-NSO.dtd">
<tp:taxon-treatment xmlns:tp="http://www.plazi.org/taxpub"><tp:treatment-meta><kwd-group><label>Taxon classification</label><kwd><named-content xmlns:xlink="http://www.w3.org/1999/xlink" content-type="kingdom">Animalia</named-content></kwd><kwd><named-content xmlns:xlink="http://www.w3.org/1999/xlink" content-type="order">Coleoptera</named-content></kwd><kwd><named-content xmlns:xlink="http://www.w3.org/1999/xlink" content-type="family">Cicindelidae</named-content></kwd></kwd-group><mixed-citation publication-type="journal"><person-group><name><surname>Acal</surname><given-names>Dale Ann P.</given-names></name><name><surname>Wiesner</surname><given-names>Jürgen</given-names></name><name><surname>Nuñeza</surname><given-names>Olga M.</given-names></name><name><surname>Jaskuła</surname><given-names>Radomir</given-names></name></person-group><article-title>Tiger beetles (<tp:taxon-name><tp:taxon-name-part taxon-name-part-type="order">Coleoptera</tp:taxon-name-part></tp:taxon-name>, <tp:taxon-name><tp:taxon-name-part taxon-name-part-type="family">Cicindelidae</tp:taxon-name-part></tp:taxon-name>) of Northern Mindanao region (Philippines): checklist, distributional maps, and habitats</article-title><source>Zookeys</source><day>12</day><month>2</month><year>2021</year><volume>1017</volume><fpage>37</fpage><lpage>75</lpage><pub-id pub-id-type="doi">10.3897/zookeys.1017.34500</pub-id></mixed-citation></tp:treatment-meta><tp:nomenclature><tp:taxon-name><object-id xmlns:xlink="http://www.w3.org/1999/xlink" content-type="arpha" xlink:type="simple">DC647B67-C4C7-5EC6-9925-70A70AF0FD7F</object-id>
                <tp:taxon-name-part taxon-name-part-type="genus" reg="Therates">Therates</tp:taxon-name-part>
                <tp:taxon-name-part taxon-name-part-type="species" reg="fasciatus">fasciatus</tp:taxon-name-part>
                <tp:taxon-name-part taxon-name-part-type="subspecies" reg="pseudolatreillei">pseudolatreillei</tp:taxon-name-part>
              </tp:taxon-name><tp:taxon-authority>Horn, 1928</tp:taxon-authority><xref ref-type="fig" rid="F8">Figure 8B</xref></tp:nomenclature><tp:treatment-sec sec-type="distribution" id="SECID0EVOBG"><title>General distribution.</title><p>Subspecies endemic to Philippines where it was recorded from Leyte, Mindanao, and Mindoro; in Mindanao noted only from Northern Mindanao and Soccsksargen regions (Wiesner 1988; <xref ref-type="bibr" rid="B6">Cabras et al. 2016a</xref>; <xref ref-type="bibr" rid="B47">Pepito et al. 2020</xref>).</p></tp:treatment-sec><tp:treatment-sec sec-type="Literature data for Northern Mindanao" id="SECID0EDPBG"><title>Literature data for Northern Mindanao.</title><p><bold>Bukidnon province</bold>: Impasug-ong (<xref ref-type="bibr" rid="B6">Cabras et al. 2016a</xref>); <bold>Lanao del Norte province</bold>: “Mai-nit” (actually Barangay Mainit) (Wiesner 1988); <bold>Misamis Occidental province</bold>: Malindang Range (<xref ref-type="bibr" rid="B6">Cabras et al. 2016a</xref>).</p></tp:treatment-sec><tp:treatment-sec sec-type="material" id="SECID0EXPBG"><title>Material examined.</title><p><bold>Bukidnon province</bold>: Mt. Talemo, 30.06.1977, 1♂, leg. M. Sato (<abbrev xmlns:xlink="http://www.w3.org/1999/xlink" xlink:title="J. Wiesner Collection" id="ABBRID0E6PBG" xlink:type="simple">JWC</abbrev>); <bold>Lanao del Norte province</bold>: Barangay Mainit (between Iligan City and Cagayan de Oro), 17–20.08.1978, 2♂♂ 2♀♀, leg. Cabides et Lobin (<abbrev xmlns:xlink="http://www.w3.org/1999/xlink" xlink:title="J. Wiesner Collection" id="ABBRID0EFQBG" xlink:type="simple">JWC</abbrev>); <bold>Misamis Oriental province</bold>: Gingoog, 8.5N, 125.0E, 04.1984, 6♂♂ 4♀♀ (<abbrev xmlns:xlink="http://www.w3.org/1999/xlink" xlink:title="J. Wiesner Collection" id="ABBRID0ELQBG" xlink:type="simple">JWC</abbrev>).</p></tp:treatment-sec><tp:treatment-sec sec-type="habitat" id="SECID0EPQBG"><title>Habitat.</title><p>Forest species noted on tree trunks and leaves.</p></tp:treatment-sec><tp:treatment-sec sec-type="remarks" id="SECID0EUQBG"><title>Remarks.</title><p>Taxonomical status of all four subspecies of <italic><tp:taxon-name><tp:taxon-name-part taxon-name-part-type="genus" reg="Therates">Therates</tp:taxon-name-part> <tp:taxon-name-part taxon-name-part-type="species" reg="fasciatus">fasciatus</tp:taxon-name-part></tp:taxon-name></italic> noted in Mindanao (spp. <italic><tp:taxon-name><tp:taxon-name-part taxon-name-part-type="genus" reg="Therates"/><tp:taxon-name-part taxon-name-part-type="species" reg="fasciatus">fasciatus</tp:taxon-name-part></tp:taxon-name></italic> (Fabricius, 1801), spp. <italic>quadrimaculatus</italic> Horn, 1895, spp. <italic><tp:taxon-name><tp:taxon-name-part taxon-name-part-type="genus" reg="Therates"/><tp:taxon-name-part taxon-name-part-type="species" reg="pseudolatreillei">pseudolatreillei</tp:taxon-name-part></tp:taxon-name></italic> Horn, 1928, and <tp:taxon-name><tp:taxon-name-part taxon-name-part-type="genus" reg="Therates"/><tp:taxon-name-part taxon-name-part-type="species" reg="pseudolatreillei"/><tp:taxon-name-part taxon-name-part-type="infraspecific-rank">ssp.</tp:taxon-name-part> <tp:taxon-name-part taxon-name-part-type="subspecies" reg="flavohumeralis">flavohumeralis</tp:taxon-name-part></tp:taxon-name> Mandl, 1964) should be revised including molecular data as probably at least some represent separate species or synonyms.</p></tp:treatment-sec><tp:treatment-sec><!--Section generated to contain objects referenced in tp:taxon-treatment.--><fig id="F8" position="float" orientation="portrait"><object-id xmlns:xlink="http://www.w3.org/1999/xlink" content-type="doi" xlink:type="simple">10.3897/zookeys.1017.34500.figure8</object-id><object-id xmlns:xlink="http://www.w3.org/1999/xlink" content-type="arpha" xlink:type="simple">69C5E1E7-B577-50C9-BE61-40EA2EC42122</object-id><label>Figure 8.</label><caption><p>Distribution of <bold>A</bold><italic><tp:taxon-name><tp:taxon-name-part taxon-name-part-type="genus" reg="Therates">Therates</tp:taxon-name-part> <tp:taxon-name-part taxon-name-part-type="species" reg="coracinus">coracinus</tp:taxon-name-part> <tp:taxon-name-part taxon-name-part-type="subspecies" reg="coracinus">coracinus</tp:taxon-name-part></tp:taxon-name></italic><bold>B</bold><italic><tp:taxon-name><tp:taxon-name-part taxon-name-part-type="genus" reg="Therates">Therates</tp:taxon-name-part> <tp:taxon-name-part taxon-name-part-type="species" reg="fasciatus">fasciatus</tp:taxon-name-part> <tp:taxon-name-part taxon-name-part-type="subspecies" reg="fasciatus">fasciatus</tp:taxon-name-part></tp:taxon-name></italic> (circle) and <italic><tp:taxon-name><tp:taxon-name-part taxon-name-part-type="genus" reg="Therates">T.</tp:taxon-name-part> <tp:taxon-name-part taxon-name-part-type="species" reg="fasciatus">fasciatus</tp:taxon-name-part> <tp:taxon-name-part taxon-name-part-type="subspecies" reg="pseudolatreillei">pseudolatreillei</tp:taxon-name-part></tp:taxon-name></italic> (square) <bold>C</bold><italic><tp:taxon-name><tp:taxon-name-part taxon-name-part-type="genus" reg="Therates">Therates</tp:taxon-name-part> <tp:taxon-name-part taxon-name-part-type="species" reg="fulvipennis">fulvipennis</tp:taxon-name-part> <tp:taxon-name-part taxon-name-part-type="subspecies" reg="bidentatus">bidentatus</tp:taxon-name-part></tp:taxon-name></italic> (cirle) and <italic><tp:taxon-name><tp:taxon-name-part taxon-name-part-type="genus" reg="Therates">T.</tp:taxon-name-part> <tp:taxon-name-part taxon-name-part-type="species" reg="fulvipennis">fulvipennis</tp:taxon-name-part> <tp:taxon-name-part taxon-name-part-type="subspecies" reg="everetti">everetti</tp:taxon-name-part></tp:taxon-name></italic> (square) <bold>D</bold><tp:taxon-name><tp:taxon-name-part taxon-name-part-type="genus" reg="Prothyma">Prothyma</tp:taxon-name-part> (<tp:taxon-name-part taxon-name-part-type="subgenus" reg="Symplecthyma">Symplecthyma</tp:taxon-name-part>) <tp:taxon-name-part taxon-name-part-type="species" reg="heteromallicollis">heteromallicollis</tp:taxon-name-part> <tp:taxon-name-part taxon-name-part-type="subspecies" reg="heteromallicollis">heteromallicollis</tp:taxon-name-part></tp:taxon-name><bold>E</bold><italic><tp:taxon-name><tp:taxon-name-part taxon-name-part-type="genus" reg="Heptodonta">Heptodonta</tp:taxon-name-part> <tp:taxon-name-part taxon-name-part-type="species" reg="nigrosericea">nigrosericea</tp:taxon-name-part></tp:taxon-name></italic>, and <bold>F</bold><italic><tp:taxon-name><tp:taxon-name-part taxon-name-part-type="genus" reg="Calomera">Calomera</tp:taxon-name-part> <tp:taxon-name-part taxon-name-part-type="species" reg="angulata">angulata</tp:taxon-name-part> <tp:taxon-name-part taxon-name-part-type="subspecies" reg="angulata">angulata</tp:taxon-name-part></tp:taxon-name></italic> in Northern Mindanao region.</p></caption><graphic xmlns:xlink="http://www.w3.org/1999/xlink" xlink:href="zookeys-1017-037-g008.jpg" position="float" orientation="portrait" xlink:type="simple" id="oo_509194.jpg"><uri content-type="original_file" xlink:type="simple">https://binary.pensoft.net/fig/509194</uri></graphic></fig></tp:treatment-sec><ref-list><ref id="B6"><mixed-citation xmlns:xlink="http://www.w3.org/1999/xlink" xlink:type="simple"><person-group><name name-style="western"><surname>Cabras</surname><given-names>AA</given-names></name><name name-style="western"><surname>Cabigas</surname><given-names>E</given-names></name><name name-style="western"><surname>Wiesner</surname><given-names>J</given-names></name></person-group> (<year>2016a</year>) <article-title>Updated checklist of tiger beetles in the Philippines (<tp:taxon-name><tp:taxon-name-part taxon-name-part-type="order">Coleoptera</tp:taxon-name-part></tp:taxon-name>, <tp:taxon-name><tp:taxon-name-part taxon-name-part-type="family">Carabidae</tp:taxon-name-part></tp:taxon-name>, <tp:taxon-name><tp:taxon-name-part taxon-name-part-type="family">Cicindelidae</tp:taxon-name-part></tp:taxon-name>) (131<sup>th</sup>. Contribution towards the knowledge of <tp:taxon-name><tp:taxon-name-part taxon-name-part-type="family">Cicindelidae</tp:taxon-name-part></tp:taxon-name>).</article-title><source>Lambillionea</source><volume>116</volume>(<issue>3</issue>): <fpage>188</fpage>–<lpage>201</lpage>.</mixed-citation></ref><ref id="B47"><mixed-citation xmlns:xlink="http://www.w3.org/1999/xlink" xlink:type="simple"><person-group><name name-style="western"><surname>Pepito</surname><given-names>J</given-names></name><name name-style="western"><surname>Torrejos</surname><given-names>C</given-names></name><name name-style="western"><surname>Cabras</surname><given-names>A</given-names></name><name name-style="western"><surname>Medina</surname><given-names>MN</given-names></name><name name-style="western"><surname>Cudera</surname><given-names>R</given-names></name></person-group> (<year>2020</year>) <article-title>Preliminary List of <tp:taxon-name><tp:taxon-name-part taxon-name-part-type="family">Carabidae</tp:taxon-name-part></tp:taxon-name> and <tp:taxon-name><tp:taxon-name-part taxon-name-part-type="family">Cicindelidae</tp:taxon-name-part></tp:taxon-name> (<tp:taxon-name><tp:taxon-name-part taxon-name-part-type="order">Coleoptera</tp:taxon-name-part></tp:taxon-name>) Fauna in Lake Holon, T’boli, South Cotabato, Philippines.</article-title><source>Journal of Tropical Coleopterology</source><volume>1</volume>(<issue>2</issue>): <fpage>35</fpage>–<lpage>46</lpage>.</mixed-citation></ref></ref-list></tp:taxon-treatment>
