# Supplementary material for: Tiger beetles (Coleoptera, Cicindelidae) of Northern Mindanao region (Philippines): checklist, distributional maps, and habitats
Source: Zookeys. 2021 Feb 12;1017:37–75. doi: 10.3897/zookeys.1017.34500 (PMC7895820; doi:10.3897/zookeys.1017.34500)
Supplement: XML Treatment for Heptodonta nigrosericea [file zookeys.1017.34500-treatment19.xml]

<!DOCTYPE tp:taxon-treatment
  PUBLIC "-//TaxonX//DTD Taxonomic Treatment Publishing DTD v0 20100105//EN" "tax-treatment-NSO.dtd">
<tp:taxon-treatment xmlns:tp="http://www.plazi.org/taxpub"><tp:treatment-meta><kwd-group><label>Taxon classification</label><kwd><named-content xmlns:xlink="http://www.w3.org/1999/xlink" content-type="kingdom">Animalia</named-content></kwd><kwd><named-content xmlns:xlink="http://www.w3.org/1999/xlink" content-type="order">Coleoptera</named-content></kwd><kwd><named-content xmlns:xlink="http://www.w3.org/1999/xlink" content-type="family">Cicindelidae</named-content></kwd></kwd-group><mixed-citation publication-type="journal"><person-group><name><surname>Acal</surname><given-names>Dale Ann P.</given-names></name><name><surname>Wiesner</surname><given-names>Jürgen</given-names></name><name><surname>Nuñeza</surname><given-names>Olga M.</given-names></name><name><surname>Jaskuła</surname><given-names>Radomir</given-names></name></person-group><article-title>Tiger beetles (<tp:taxon-name><tp:taxon-name-part taxon-name-part-type="order">Coleoptera</tp:taxon-name-part></tp:taxon-name>, <tp:taxon-name><tp:taxon-name-part taxon-name-part-type="family">Cicindelidae</tp:taxon-name-part></tp:taxon-name>) of Northern Mindanao region (Philippines): checklist, distributional maps, and habitats</article-title><source>Zookeys</source><day>12</day><month>2</month><year>2021</year><volume>1017</volume><fpage>37</fpage><lpage>75</lpage><pub-id pub-id-type="doi">10.3897/zookeys.1017.34500</pub-id></mixed-citation></tp:treatment-meta><tp:nomenclature><tp:taxon-name><object-id xmlns:xlink="http://www.w3.org/1999/xlink" content-type="arpha" xlink:type="simple">45E8DE14-688C-59DC-956E-C2F3133052F0</object-id>
                <tp:taxon-name-part taxon-name-part-type="genus" reg="Heptodonta">Heptodonta</tp:taxon-name-part>
                <tp:taxon-name-part taxon-name-part-type="species" reg="nigrosericea">nigrosericea</tp:taxon-name-part>
              </tp:taxon-name><tp:taxon-authority>(W. Horn, 1930)</tp:taxon-authority><xref ref-type="fig" rid="F8">Figure 8E</xref></tp:nomenclature><tp:treatment-sec sec-type="distribution" id="SECID0EIHAI"><title>General distribution.</title><p>Species endemic to the Philippines, where it has been noted on Mindanao and Panay islands only; in Mindanao it was noted in Davao, North Mindanao, and Soccsksargen regions (<xref ref-type="bibr" rid="B6">Cabras et al. 2016a</xref>; <xref ref-type="bibr" rid="B8">Cabras and Wiesner 2016</xref>; <xref ref-type="bibr" rid="B24">Görn 2020</xref>; <xref ref-type="bibr" rid="B39">Medina et al. 2020c</xref>; <xref ref-type="bibr" rid="B35">Medina 2020</xref>; <xref ref-type="bibr" rid="B47">Pepito et al. 2020</xref>).</p></tp:treatment-sec><tp:treatment-sec sec-type="Literature data for Northern Mindanao" id="SECID0EGIAI"><title>Literature data for Northern Mindanao.</title><p><bold>Bukidnon province</bold>: Impasug-ong (<xref ref-type="bibr" rid="B6">Cabras et al. 2016a</xref>: noted as <italic><tp:taxon-name><tp:taxon-name-part taxon-name-part-type="genus" reg="Heptodonta">Heptodonta</tp:taxon-name-part> <tp:taxon-name-part taxon-name-part-type="species" reg="lumawigi">lumawigi</tp:taxon-name-part></tp:taxon-name></italic> Wiesner, 1980); Mt. Kintanglad (<xref ref-type="bibr" rid="B24">Görn 2020</xref>); Kabanglasan [= Cabanglasan] (<xref ref-type="bibr" rid="B24">Görn 2020</xref>); Intavas (<xref ref-type="bibr" rid="B24">Görn 2020</xref>); Silipon (<xref ref-type="bibr" rid="B24">Görn 2020</xref>); <bold>Misamis Occidental province</bold>: Mt. Malindang Range (<xref ref-type="bibr" rid="B6">Cabras et al. 2016a</xref>: noted as <italic><tp:taxon-name><tp:taxon-name-part taxon-name-part-type="genus" reg="Heptodonta">H.</tp:taxon-name-part> <tp:taxon-name-part taxon-name-part-type="species" reg="lumawigi">lumawigi</tp:taxon-name-part></tp:taxon-name></italic> Wiesner, 1980); <bold>Misamis Oriental province</bold>: Mt. Balatucan-Lumot (<xref ref-type="bibr" rid="B6">Cabras et al. 2016a</xref>: noted as <italic><tp:taxon-name><tp:taxon-name-part taxon-name-part-type="genus" reg="Heptodonta">H.</tp:taxon-name-part> <tp:taxon-name-part taxon-name-part-type="species" reg="lumawigi">lumawigi</tp:taxon-name-part></tp:taxon-name></italic> Wiesner, 1980); Gingoog (<xref ref-type="bibr" rid="B24">Görn 2020</xref>).</p></tp:treatment-sec><tp:treatment-sec sec-type="material" id="SECID0ETKAI"><title>Material examined.</title><p><bold>Bukidnon province</bold>: Mt. Kintanglad, 10.2014, 5♂♂ 5♀♀, leg. N. Mohagan (<abbrev xmlns:xlink="http://www.w3.org/1999/xlink" xlink:title="J. Wiesner Collection" id="ABBRID0E2KAI" xlink:type="simple">JWC</abbrev>); [no detailed locality], 1977, 1♀, leg. R. Lumawig (<abbrev xmlns:xlink="http://www.w3.org/1999/xlink" xlink:title="J. Wiesner Collection" id="ABBRID0E6KAI" xlink:type="simple">JWC</abbrev>); <bold>Misamis Oriental province</bold>: Gingoog, 8.5N, 125.0E, 04.1984, 7♂♂ 13♀♀ (<abbrev xmlns:xlink="http://www.w3.org/1999/xlink" xlink:title="J. Wiesner Collection" id="ABBRID0EFLAI" xlink:type="simple">JWC</abbrev>).</p></tp:treatment-sec><tp:treatment-sec sec-type="habitat" id="SECID0EJLAI"><title>Habitat.</title><p>Species noted in shaded areas on river banks.</p></tp:treatment-sec><tp:treatment-sec sec-type="remarks" id="SECID0EOLAI"><title>Remarks.</title><p><italic><tp:taxon-name><tp:taxon-name-part taxon-name-part-type="genus" reg="Heptodonta">Heptodonta</tp:taxon-name-part> <tp:taxon-name-part taxon-name-part-type="species" reg="lumawigi">lumawigi</tp:taxon-name-part></tp:taxon-name></italic> is a junior synonym of this species (<xref ref-type="bibr" rid="B24">Görn 2020</xref>).</p></tp:treatment-sec><tp:treatment-sec><!--Section generated to contain objects referenced in tp:taxon-treatment.--><fig id="F8" position="float" orientation="portrait"><object-id xmlns:xlink="http://www.w3.org/1999/xlink" content-type="doi" xlink:type="simple">10.3897/zookeys.1017.34500.figure8</object-id><object-id xmlns:xlink="http://www.w3.org/1999/xlink" content-type="arpha" xlink:type="simple">69C5E1E7-B577-50C9-BE61-40EA2EC42122</object-id><label>Figure 8.</label><caption><p>Distribution of <bold>A</bold><italic><tp:taxon-name><tp:taxon-name-part taxon-name-part-type="genus" reg="Therates">Therates</tp:taxon-name-part> <tp:taxon-name-part taxon-name-part-type="species" reg="coracinus">coracinus</tp:taxon-name-part> <tp:taxon-name-part taxon-name-part-type="subspecies" reg="coracinus">coracinus</tp:taxon-name-part></tp:taxon-name></italic><bold>B</bold><italic><tp:taxon-name><tp:taxon-name-part taxon-name-part-type="genus" reg="Therates">Therates</tp:taxon-name-part> <tp:taxon-name-part taxon-name-part-type="species" reg="fasciatus">fasciatus</tp:taxon-name-part> <tp:taxon-name-part taxon-name-part-type="subspecies" reg="fasciatus">fasciatus</tp:taxon-name-part></tp:taxon-name></italic> (circle) and <italic><tp:taxon-name><tp:taxon-name-part taxon-name-part-type="genus" reg="Therates">T.</tp:taxon-name-part> <tp:taxon-name-part taxon-name-part-type="species" reg="fasciatus">fasciatus</tp:taxon-name-part> <tp:taxon-name-part taxon-name-part-type="subspecies" reg="pseudolatreillei">pseudolatreillei</tp:taxon-name-part></tp:taxon-name></italic> (square) <bold>C</bold><italic><tp:taxon-name><tp:taxon-name-part taxon-name-part-type="genus" reg="Therates">Therates</tp:taxon-name-part> <tp:taxon-name-part taxon-name-part-type="species" reg="fulvipennis">fulvipennis</tp:taxon-name-part> <tp:taxon-name-part taxon-name-part-type="subspecies" reg="bidentatus">bidentatus</tp:taxon-name-part></tp:taxon-name></italic> (cirle) and <italic><tp:taxon-name><tp:taxon-name-part taxon-name-part-type="genus" reg="Therates">T.</tp:taxon-name-part> <tp:taxon-name-part taxon-name-part-type="species" reg="fulvipennis">fulvipennis</tp:taxon-name-part> <tp:taxon-name-part taxon-name-part-type="subspecies" reg="everetti">everetti</tp:taxon-name-part></tp:taxon-name></italic> (square) <bold>D</bold><tp:taxon-name><tp:taxon-name-part taxon-name-part-type="genus" reg="Prothyma">Prothyma</tp:taxon-name-part> (<tp:taxon-name-part taxon-name-part-type="subgenus" reg="Symplecthyma">Symplecthyma</tp:taxon-name-part>) <tp:taxon-name-part taxon-name-part-type="species" reg="heteromallicollis">heteromallicollis</tp:taxon-name-part> <tp:taxon-name-part taxon-name-part-type="subspecies" reg="heteromallicollis">heteromallicollis</tp:taxon-name-part></tp:taxon-name><bold>E</bold><italic><tp:taxon-name><tp:taxon-name-part taxon-name-part-type="genus" reg="Heptodonta">Heptodonta</tp:taxon-name-part> <tp:taxon-name-part taxon-name-part-type="species" reg="nigrosericea">nigrosericea</tp:taxon-name-part></tp:taxon-name></italic>, and <bold>F</bold><italic><tp:taxon-name><tp:taxon-name-part taxon-name-part-type="genus" reg="Calomera">Calomera</tp:taxon-name-part> <tp:taxon-name-part taxon-name-part-type="species" reg="angulata">angulata</tp:taxon-name-part> <tp:taxon-name-part taxon-name-part-type="subspecies" reg="angulata">angulata</tp:taxon-name-part></tp:taxon-name></italic> in Northern Mindanao region.</p></caption><graphic xmlns:xlink="http://www.w3.org/1999/xlink" xlink:href="zookeys-1017-037-g008.jpg" position="float" orientation="portrait" xlink:type="simple" id="oo_509194.jpg"><uri content-type="original_file" xlink:type="simple">https://binary.pensoft.net/fig/509194</uri></graphic></fig></tp:treatment-sec><ref-list><ref id="B6"><mixed-citation xmlns:xlink="http://www.w3.org/1999/xlink" xlink:type="simple"><person-group><name name-style="western"><surname>Cabras</surname><given-names>AA</given-names></name><name name-style="western"><surname>Cabigas</surname><given-names>E</given-names></name><name name-style="western"><surname>Wiesner</surname><given-names>J</given-names></name></person-group> (<year>2016a</year>) <article-title>Updated checklist of tiger beetles in the Philippines (<tp:taxon-name><tp:taxon-name-part taxon-name-part-type="order">Coleoptera</tp:taxon-name-part></tp:taxon-name>, <tp:taxon-name><tp:taxon-name-part taxon-name-part-type="family">Carabidae</tp:taxon-name-part></tp:taxon-name>, <tp:taxon-name><tp:taxon-name-part taxon-name-part-type="family">Cicindelidae</tp:taxon-name-part></tp:taxon-name>) (131<sup>th</sup>. Contribution towards the knowledge of <tp:taxon-name><tp:taxon-name-part taxon-name-part-type="family">Cicindelidae</tp:taxon-name-part></tp:taxon-name>).</article-title><source>Lambillionea</source><volume>116</volume>(<issue>3</issue>): <fpage>188</fpage>–<lpage>201</lpage>.</mixed-citation></ref><ref id="B8"><mixed-citation xmlns:xlink="http://www.w3.org/1999/xlink" xlink:type="simple"><person-group><name name-style="western"><surname>Cabras</surname><given-names>AA</given-names></name><name name-style="western"><surname>Wiesner</surname><given-names>J</given-names></name></person-group> (<year>2016</year>) <article-title>Tiger beetles (<tp:taxon-name><tp:taxon-name-part taxon-name-part-type="order">Coleoptera</tp:taxon-name-part></tp:taxon-name>: <tp:taxon-name><tp:taxon-name-part taxon-name-part-type="family">Carabidae</tp:taxon-name-part></tp:taxon-name>: <tp:taxon-name><tp:taxon-name-part taxon-name-part-type="subfamily">Cicindelinae</tp:taxon-name-part></tp:taxon-name>) of Mainit Hotspring and Mati Protected Landscape, Mindanao with notes on their ecology and threats.</article-title><source>International Research Journal of Biological Sciences</source><volume>5</volume>(<issue>9</issue>): <fpage>1</fpage>–<lpage>6</lpage>.</mixed-citation></ref><ref id="B24"><mixed-citation xmlns:xlink="http://www.w3.org/1999/xlink" xlink:type="simple"><person-group><name name-style="western"><surname>Görn</surname><given-names>S</given-names></name></person-group> (<year>2020</year>) <article-title>Revision of the Oriental tiger beetle genus <italic><tp:taxon-name><tp:taxon-name-part taxon-name-part-type="genus">Heptodonta</tp:taxon-name-part></tp:taxon-name></italic> Hope, 1838 (<tp:taxon-name><tp:taxon-name-part taxon-name-part-type="order">Coleoptera</tp:taxon-name-part></tp:taxon-name>: <tp:taxon-name><tp:taxon-name-part taxon-name-part-type="family">Cicindelidae</tp:taxon-name-part></tp:taxon-name>).</article-title><source>Zootaxa</source><volume>4875</volume>(<issue>1</issue>): <fpage>001</fpage>–<lpage>062</lpage>. <ext-link xlink:type="simple" ext-link-type="doi" xlink:href="10.11646/zootaxa.4875.1.1">https://doi.org/10.11646/zootaxa.4875.1.1</ext-link></mixed-citation></ref><ref id="B39"><mixed-citation xmlns:xlink="http://www.w3.org/1999/xlink" xlink:type="simple"><person-group><name name-style="western"><surname>Medina</surname><given-names>MND</given-names></name><name name-style="western"><surname>Cabras</surname><given-names>AA</given-names></name><name name-style="western"><surname>Villanueva</surname><given-names>RJT</given-names></name></person-group> (<year>2020c</year>) <article-title><tp:taxon-name><tp:taxon-name-part taxon-name-part-type="genus">Thopeutica</tp:taxon-name-part> (<tp:taxon-name-part taxon-name-part-type="subgenus">Thopeutica</tp:taxon-name-part>) <tp:taxon-name-part taxon-name-part-type="species">barsevskisi</tp:taxon-name-part></tp:taxon-name> sp. n. a new tiger beetle (<tp:taxon-name><tp:taxon-name-part taxon-name-part-type="order">Coleoptera</tp:taxon-name-part></tp:taxon-name>: <tp:taxon-name><tp:taxon-name-part taxon-name-part-type="family">Cicindelidae</tp:taxon-name-part></tp:taxon-name>) in Bohol Island Philippines.</article-title><source>Baltic Journal of Coleopterology</source><volume>20</volume>(<issue>1</issue>): <fpage>95</fpage>–<lpage>100</lpage>.</mixed-citation></ref><ref id="B35"><mixed-citation xmlns:xlink="http://www.w3.org/1999/xlink" xlink:type="simple"><person-group><name name-style="western"><surname>Medina</surname><given-names>MND</given-names></name></person-group> (<year>2020</year>) <article-title>Notes on habitat specificity and occurrence of some Philippine tiger beetles: Input to tropical biodiversity conservation.</article-title><source>Journal of Tropical Coleopterology</source><volume>1</volume>(<issue>2</issue>): <fpage>25</fpage>–<lpage>34</lpage>.</mixed-citation></ref><ref id="B47"><mixed-citation xmlns:xlink="http://www.w3.org/1999/xlink" xlink:type="simple"><person-group><name name-style="western"><surname>Pepito</surname><given-names>J</given-names></name><name name-style="western"><surname>Torrejos</surname><given-names>C</given-names></name><name name-style="western"><surname>Cabras</surname><given-names>A</given-names></name><name name-style="western"><surname>Medina</surname><given-names>MN</given-names></name><name name-style="western"><surname>Cudera</surname><given-names>R</given-names></name></person-group> (<year>2020</year>) <article-title>Preliminary List of <tp:taxon-name><tp:taxon-name-part taxon-name-part-type="family">Carabidae</tp:taxon-name-part></tp:taxon-name> and <tp:taxon-name><tp:taxon-name-part taxon-name-part-type="family">Cicindelidae</tp:taxon-name-part></tp:taxon-name> (<tp:taxon-name><tp:taxon-name-part taxon-name-part-type="order">Coleoptera</tp:taxon-name-part></tp:taxon-name>) Fauna in Lake Holon, T’boli, South Cotabato, Philippines.</article-title><source>Journal of Tropical Coleopterology</source><volume>1</volume>(<issue>2</issue>): <fpage>35</fpage>–<lpage>46</lpage>.</mixed-citation></ref></ref-list></tp:taxon-treatment>
