# Supplementary material for: Tiger beetles (Coleoptera, Cicindelidae) of Northern Mindanao region (Philippines): checklist, distributional maps, and habitats
Source: Zookeys. 2021 Feb 12;1017:37–75. doi: 10.3897/zookeys.1017.34500 (PMC7895820; doi:10.3897/zookeys.1017.34500)
Supplement: XML Treatment for Calomera lacrymosa [file zookeys.1017.34500-treatment22.xml]

<!DOCTYPE tp:taxon-treatment
  PUBLIC "-//TaxonX//DTD Taxonomic Treatment Publishing DTD v0 20100105//EN" "tax-treatment-NSO.dtd">
<tp:taxon-treatment xmlns:tp="http://www.plazi.org/taxpub"><tp:treatment-meta><kwd-group><label>Taxon classification</label><kwd><named-content xmlns:xlink="http://www.w3.org/1999/xlink" content-type="kingdom">Animalia</named-content></kwd><kwd><named-content xmlns:xlink="http://www.w3.org/1999/xlink" content-type="order">Coleoptera</named-content></kwd><kwd><named-content xmlns:xlink="http://www.w3.org/1999/xlink" content-type="family">Cicindelidae</named-content></kwd></kwd-group><mixed-citation publication-type="journal"><person-group><name><surname>Acal</surname><given-names>Dale Ann P.</given-names></name><name><surname>Wiesner</surname><given-names>Jürgen</given-names></name><name><surname>Nuñeza</surname><given-names>Olga M.</given-names></name><name><surname>Jaskuła</surname><given-names>Radomir</given-names></name></person-group><article-title>Tiger beetles (<tp:taxon-name><tp:taxon-name-part taxon-name-part-type="order">Coleoptera</tp:taxon-name-part></tp:taxon-name>, <tp:taxon-name><tp:taxon-name-part taxon-name-part-type="family">Cicindelidae</tp:taxon-name-part></tp:taxon-name>) of Northern Mindanao region (Philippines): checklist, distributional maps, and habitats</article-title><source>Zookeys</source><day>12</day><month>2</month><year>2021</year><volume>1017</volume><fpage>37</fpage><lpage>75</lpage><pub-id pub-id-type="doi">10.3897/zookeys.1017.34500</pub-id></mixed-citation></tp:treatment-meta><tp:nomenclature><tp:taxon-name><object-id xmlns:xlink="http://www.w3.org/1999/xlink" content-type="arpha" xlink:type="simple">4966DB53-5E54-51CE-815A-C6FB3900FF67</object-id>
                <tp:taxon-name-part taxon-name-part-type="genus" reg="Calomera">Calomera</tp:taxon-name-part>
                <tp:taxon-name-part taxon-name-part-type="species" reg="lacrymosa">lacrymosa</tp:taxon-name-part>
              </tp:taxon-name><tp:taxon-authority>(Dejean, 1825)</tp:taxon-authority><xref ref-type="fig" rid="F3">Figures 3C, E</xref><xref ref-type="fig" rid="F5">, 5D</xref><xref ref-type="fig" rid="F9">, 9B</xref></tp:nomenclature><tp:treatment-sec sec-type="distribution" id="SECID0EGYAI"><title>General distribution.</title><p>Species endemic to Philippines where it was found in greater part of the country, including Balabac, Bucas Grande, Homonhon, Luzon, Palawan, Mindanao, Mindoro, and Sibuyan; in Mindanao Island it was noted from Davao and Northern Mindanao regions (<xref ref-type="bibr" rid="B6">Cabras et al. 2016a</xref>, <xref ref-type="bibr" rid="B7">b</xref>).</p></tp:treatment-sec><tp:treatment-sec sec-type="Literature data for Northern Mindanao" id="SECID0EUYAI"><title>Literature data for Northern Mindanao.</title><p><bold>Lanao del Norte province</bold>: Iligan City, Barangay Tipanoy (<xref ref-type="bibr" rid="B11">Cassola 2000</xref>; <xref ref-type="bibr" rid="B6">Cabras et al. 2016a</xref>); <bold>Misamis Oriental province</bold>: Municipality of Tagoloan, Tagoloan River (<xref ref-type="bibr" rid="B11">Cassola 2000</xref>; <xref ref-type="bibr" rid="B6">Cabras et al. 2016a</xref>).</p></tp:treatment-sec><tp:treatment-sec sec-type="material" id="SECID0EOZAI"><title>Material examined.</title><p><bold>Lanao del Norte province</bold>: Iligan City – Barangay Bonbonon, <named-content xmlns:xlink="http://www.w3.org/1999/xlink" content-type="dwc:verbatimCoordinates" xlink:type="simple"><named-content content-type="geo-json" specific-use="{&#34;type&#34;:&#34;Point&#34;,&#34;coordinates&#34;:[124.310138,8.265458]}" id="NCID0EZZAI" xlink:type="simple">8.265458N, 124.310138E</named-content></named-content>, 47 m a.s.l., 05–07.2017, 40 exx., leg. D. A. P. Acal (<abbrev xmlns:xlink="http://www.w3.org/1999/xlink" xlink:title="D.A.P. Acal Collection" id="ABBRID0E5ZAI" xlink:type="simple">DAC</abbrev>); Municipality of Bacolod, Barangay Esperanza, <named-content xmlns:xlink="http://www.w3.org/1999/xlink" content-type="dwc:verbatimCoordinates" xlink:type="simple"><named-content content-type="geo-json" specific-use="{&#34;type&#34;:&#34;Point&#34;,&#34;coordinates&#34;:[124.006111,8.170000]}" id="NCID0EF1AI" xlink:type="simple">8°10'12"N, 124°0'22"E</named-content></named-content>, 27 m a.s.l., 05–07.2017, 210 exx., leg. D. A. P. Acal (<abbrev xmlns:xlink="http://www.w3.org/1999/xlink" xlink:title="D.A.P. Acal Collection" id="ABBRID0EK1AI" xlink:type="simple">DAC</abbrev>), 13.12.2018, 4♂♂, leg. R. Jaskuła (<abbrev xmlns:xlink="http://www.w3.org/1999/xlink" xlink:title="R. Jaskuła Collection" id="ABBRID0EO1AI" xlink:type="simple">RJC</abbrev>); Iligan City – Barangay Puga-an, sandy bank of Puga-an River, <named-content xmlns:xlink="http://www.w3.org/1999/xlink" content-type="dwc:verbatimCoordinates" xlink:type="simple"><named-content content-type="geo-json" specific-use="{&#34;type&#34;:&#34;Point&#34;,&#34;coordinates&#34;:[124.264444,8.222583]}" id="NCID0EV1AI" xlink:type="simple">8°13'21.3"N, 124°15'52.0"E</named-content></named-content>, 10.29.2018, 4♂♂ 5♀♀, leg. C. Torres (<abbrev xmlns:xlink="http://www.w3.org/1999/xlink" xlink:title="R. Jaskuła Collection" id="ABBRID0E11AI" xlink:type="simple">RJC</abbrev>); Iligan City – Barangay Puga-an, sandy bank of Puga-an River, <named-content xmlns:xlink="http://www.w3.org/1999/xlink" content-type="dwc:verbatimCoordinates" xlink:type="simple"><named-content content-type="geo-json" specific-use="{&#34;type&#34;:&#34;Point&#34;,&#34;coordinates&#34;:[124.266056,8.224889]}" id="NCID0EB2AI" xlink:type="simple">8°13'29.6"N, 124°15'57.8"E</named-content></named-content>, 10.29.2018, 3♂♂, leg. C. Torres (<abbrev xmlns:xlink="http://www.w3.org/1999/xlink" xlink:title="R. Jaskuła Collection" id="ABBRID0EG2AI" xlink:type="simple">RJC</abbrev>); Iligan City – Barangay Puga-an, rocky bank of Puga-an River, <named-content xmlns:xlink="http://www.w3.org/1999/xlink" content-type="dwc:verbatimCoordinates" xlink:type="simple"><named-content content-type="geo-json" specific-use="{&#34;type&#34;:&#34;Point&#34;,&#34;coordinates&#34;:[124.269056,8.225417]}" id="NCID0EN2AI" xlink:type="simple">8°13'31.5"N, 124°16'08.6"E</named-content></named-content>, 10.29.2018, 7♂♂ 1♀, leg. C. Torres (<abbrev xmlns:xlink="http://www.w3.org/1999/xlink" xlink:title="R. Jaskuła Collection" id="ABBRID0ES2AI" xlink:type="simple">RJC</abbrev>); Iligan City – Barangay Puga-an, <named-content xmlns:xlink="http://www.w3.org/1999/xlink" content-type="dwc:verbatimCoordinates" xlink:type="simple"><named-content content-type="geo-json" specific-use="{&#34;type&#34;:&#34;Point&#34;,&#34;coordinates&#34;:[124.268383,8.225203]}" id="NCID0EZ2AI" xlink:type="simple">8°13'30.73"N, 124°16'6.18"E</named-content></named-content>, 21 m a.s.l., 3♂♂, leg. D. A. P. Acal (<abbrev xmlns:xlink="http://www.w3.org/1999/xlink" xlink:title="R. Jaskuła Collection" id="ABBRID0E52AI" xlink:type="simple">RJC</abbrev>); Iligan City – Barangay Tipanoy, Tubod River, <named-content xmlns:xlink="http://www.w3.org/1999/xlink" content-type="dwc:verbatimCoordinates" xlink:type="simple"><named-content content-type="geo-json" specific-use="{&#34;type&#34;:&#34;Point&#34;,&#34;coordinates&#34;:[124.257050,8.193922]}" id="NCID0EF3AI" xlink:type="simple">8°11'38.12"N, 124°15'25.38"E</named-content></named-content>, 20 m a.s.l., 29.08.2018, 1♀, leg. D. A. P. Acal (<abbrev xmlns:xlink="http://www.w3.org/1999/xlink" xlink:title="R. Jaskuła Collection" id="ABBRID0EK3AI" xlink:type="simple">RJC</abbrev>); Iligan City – Barangay Merila, <named-content xmlns:xlink="http://www.w3.org/1999/xlink" content-type="dwc:verbatimCoordinates" xlink:type="simple"><named-content content-type="geo-json" specific-use="{&#34;type&#34;:&#34;Point&#34;,&#34;coordinates&#34;:[124.256667,8.204722]}" id="NCID0ER3AI" xlink:type="simple">8°12'17"N, 124°15'24"E</named-content></named-content>, 13.12.2018, 18 m a.s.l., 4♂♂ 4♀. leg. D. A. P. Acal (<abbrev xmlns:xlink="http://www.w3.org/1999/xlink" xlink:title="R. Jaskuła Collection" id="ABBRID0EW3AI" xlink:type="simple">RJC</abbrev>); Iligan City – Barangay Bonbonon, <named-content xmlns:xlink="http://www.w3.org/1999/xlink" content-type="dwc:verbatimCoordinates" xlink:type="simple"><named-content content-type="geo-json" specific-use="{&#34;type&#34;:&#34;Point&#34;,&#34;coordinates&#34;:[124.287808,8.269914]}" id="NCID0E43AI" xlink:type="simple">8°16'11.69"N, 124°17'16.11"E</named-content></named-content>, 11 m a.s.l., 04.11.2018, 40 exx., leg. D. A. P. Acal (<abbrev xmlns:xlink="http://www.w3.org/1999/xlink" xlink:title="D.A.P. Acal Collection" id="ABBRID0EC4AI" xlink:type="simple">DAC</abbrev>); Barangay Merila, Iligan City, 15.12.2018, 4♂♂ 4♀♀, leg. D. A. P. Acal (<abbrev xmlns:xlink="http://www.w3.org/1999/xlink" xlink:title="R. Jaskuła Collection" id="ABBRID0EG4AI" xlink:type="simple">RJC</abbrev>); <bold>Misamis Oriental province</bold>: Cagayan de Oro City, Malasag Cugman, Mapawa Nature Park, <named-content xmlns:xlink="http://www.w3.org/1999/xlink" content-type="dwc:verbatimCoordinates" xlink:type="simple"><named-content content-type="geo-json" specific-use="{&#34;type&#34;:&#34;Point&#34;,&#34;coordinates&#34;:[124.703444,8.434981]}" id="NCID0EP4AI" xlink:type="simple">8°26'5.93"N, 124°42'12.40"E</named-content></named-content>, 334 m a.s.l., 20.08.2017, 7♂♂ 1♀, leg. O. Bagona (<abbrev xmlns:xlink="http://www.w3.org/1999/xlink" xlink:title="R. Jaskuła Collection" id="ABBRID0EU4AI" xlink:type="simple">RJC</abbrev>); <bold>Misamis Occidental province</bold>: Municipality of Lopez Jaena, <named-content xmlns:xlink="http://www.w3.org/1999/xlink" content-type="dwc:verbatimCoordinates" xlink:type="simple"><named-content content-type="geo-json" specific-use="{&#34;type&#34;:&#34;Point&#34;,&#34;coordinates&#34;:[123.766667,8.550000]}" id="NCID0E44AI" xlink:type="simple">8°33'00"N, 123°46'00"E</named-content></named-content>, 11.2018, 11♂♂ 4♀♀, leg. A. B. Lapore (<abbrev xmlns:xlink="http://www.w3.org/1999/xlink" xlink:title="R. Jaskuła Collection" id="ABBRID0EC5AI" xlink:type="simple">RJC</abbrev>).</p><fig id="F8" position="float" orientation="portrait"><object-id xmlns:xlink="http://www.w3.org/1999/xlink" content-type="doi" xlink:type="simple">10.3897/zookeys.1017.34500.figure8</object-id><object-id xmlns:xlink="http://www.w3.org/1999/xlink" content-type="arpha" xlink:type="simple">69C5E1E7-B577-50C9-BE61-40EA2EC42122</object-id><label>Figure 8.</label><caption><p>Distribution of <bold>A</bold><italic><tp:taxon-name><tp:taxon-name-part taxon-name-part-type="genus" reg="Therates">Therates</tp:taxon-name-part> <tp:taxon-name-part taxon-name-part-type="species" reg="coracinus">coracinus</tp:taxon-name-part> <tp:taxon-name-part taxon-name-part-type="subspecies" reg="coracinus">coracinus</tp:taxon-name-part></tp:taxon-name></italic><bold>B</bold><italic><tp:taxon-name><tp:taxon-name-part taxon-name-part-type="genus" reg="Therates">Therates</tp:taxon-name-part> <tp:taxon-name-part taxon-name-part-type="species" reg="fasciatus">fasciatus</tp:taxon-name-part> <tp:taxon-name-part taxon-name-part-type="subspecies" reg="fasciatus">fasciatus</tp:taxon-name-part></tp:taxon-name></italic> (circle) and <italic><tp:taxon-name><tp:taxon-name-part taxon-name-part-type="genus" reg="Therates">T.</tp:taxon-name-part> <tp:taxon-name-part taxon-name-part-type="species" reg="fasciatus">fasciatus</tp:taxon-name-part> <tp:taxon-name-part taxon-name-part-type="subspecies" reg="pseudolatreillei">pseudolatreillei</tp:taxon-name-part></tp:taxon-name></italic> (square) <bold>C</bold><italic><tp:taxon-name><tp:taxon-name-part taxon-name-part-type="genus" reg="Therates">Therates</tp:taxon-name-part> <tp:taxon-name-part taxon-name-part-type="species" reg="fulvipennis">fulvipennis</tp:taxon-name-part> <tp:taxon-name-part taxon-name-part-type="subspecies" reg="bidentatus">bidentatus</tp:taxon-name-part></tp:taxon-name></italic> (cirle) and <italic><tp:taxon-name><tp:taxon-name-part taxon-name-part-type="genus" reg="Therates">T.</tp:taxon-name-part> <tp:taxon-name-part taxon-name-part-type="species" reg="fulvipennis">fulvipennis</tp:taxon-name-part> <tp:taxon-name-part taxon-name-part-type="subspecies" reg="everetti">everetti</tp:taxon-name-part></tp:taxon-name></italic> (square) <bold>D</bold><tp:taxon-name><tp:taxon-name-part taxon-name-part-type="genus" reg="Prothyma">Prothyma</tp:taxon-name-part> (<tp:taxon-name-part taxon-name-part-type="subgenus" reg="Symplecthyma">Symplecthyma</tp:taxon-name-part>) <tp:taxon-name-part taxon-name-part-type="species" reg="heteromallicollis">heteromallicollis</tp:taxon-name-part> <tp:taxon-name-part taxon-name-part-type="subspecies" reg="heteromallicollis">heteromallicollis</tp:taxon-name-part></tp:taxon-name><bold>E</bold><italic><tp:taxon-name><tp:taxon-name-part taxon-name-part-type="genus" reg="Heptodonta">Heptodonta</tp:taxon-name-part> <tp:taxon-name-part taxon-name-part-type="species" reg="nigrosericea">nigrosericea</tp:taxon-name-part></tp:taxon-name></italic>, and <bold>F</bold><italic><tp:taxon-name><tp:taxon-name-part taxon-name-part-type="genus" reg="Calomera">Calomera</tp:taxon-name-part> <tp:taxon-name-part taxon-name-part-type="species" reg="angulata">angulata</tp:taxon-name-part> <tp:taxon-name-part taxon-name-part-type="subspecies" reg="angulata">angulata</tp:taxon-name-part></tp:taxon-name></italic> in Northern Mindanao region.</p></caption><graphic xmlns:xlink="http://www.w3.org/1999/xlink" xlink:href="zookeys-1017-037-g008.jpg" position="float" orientation="portrait" xlink:type="simple" id="oo_509194.jpg"><uri content-type="original_file" xlink:type="simple">https://binary.pensoft.net/fig/509194</uri></graphic></fig><fig id="F9" position="float" orientation="portrait"><object-id xmlns:xlink="http://www.w3.org/1999/xlink" content-type="doi" xlink:type="simple">10.3897/zookeys.1017.34500.figure9</object-id><object-id xmlns:xlink="http://www.w3.org/1999/xlink" content-type="arpha" xlink:type="simple">412A7CD1-9E7A-58AE-BCE7-547B198C8F14</object-id><label>Figure 9.</label><caption><p>Distribution of <bold>A</bold><italic><tp:taxon-name><tp:taxon-name-part taxon-name-part-type="genus" reg="Calomera">Calomera</tp:taxon-name-part> <tp:taxon-name-part taxon-name-part-type="species" reg="cabigasi">cabigasi</tp:taxon-name-part></tp:taxon-name></italic><bold>B</bold><italic><tp:taxon-name><tp:taxon-name-part taxon-name-part-type="genus" reg="Calomera">C.</tp:taxon-name-part> <tp:taxon-name-part taxon-name-part-type="species" reg="lacrymosa">lacrymosa</tp:taxon-name-part></tp:taxon-name></italic><bold>C</bold><italic><tp:taxon-name><tp:taxon-name-part taxon-name-part-type="genus" reg="Calomera">C.</tp:taxon-name-part> <tp:taxon-name-part taxon-name-part-type="species" reg="mindanaoensis">mindanaoensis</tp:taxon-name-part></tp:taxon-name></italic><bold>D</bold><tp:taxon-name><tp:taxon-name-part taxon-name-part-type="genus" reg="Lophyra">Lophyra</tp:taxon-name-part> (<tp:taxon-name-part taxon-name-part-type="subgenus" reg="Spilodia">Spilodia</tp:taxon-name-part>) <tp:taxon-name-part taxon-name-part-type="species" reg="striolata">striolata</tp:taxon-name-part> <tp:taxon-name-part taxon-name-part-type="subspecies" reg="tenuiscripta">tenuiscripta</tp:taxon-name-part></tp:taxon-name><bold>E</bold><tp:taxon-name><tp:taxon-name-part taxon-name-part-type="genus" reg="Thopeutica">Thopeutica</tp:taxon-name-part> (<tp:taxon-name-part taxon-name-part-type="subgenus" reg="Thopeutica">Thopeutica</tp:taxon-name-part>) <tp:taxon-name-part taxon-name-part-type="species" reg="angulihumerosa">angulihumerosa</tp:taxon-name-part></tp:taxon-name>, and <bold>F</bold><tp:taxon-name><tp:taxon-name-part taxon-name-part-type="genus" reg="Thopeutica">T.</tp:taxon-name-part> (<tp:taxon-name-part taxon-name-part-type="subgenus" reg="Thopeutica">T.</tp:taxon-name-part>) <tp:taxon-name-part taxon-name-part-type="species" reg="darlingtonia">darlingtonia</tp:taxon-name-part></tp:taxon-name> in Northern Mindanao region.</p></caption><graphic xmlns:xlink="http://www.w3.org/1999/xlink" xlink:href="zookeys-1017-037-g009.jpg" position="float" orientation="portrait" xlink:type="simple" id="oo_509195.jpg"><uri content-type="original_file" xlink:type="simple">https://binary.pensoft.net/fig/509195</uri></graphic></fig></tp:treatment-sec><tp:treatment-sec sec-type="habitat" id="SECID0E5FBI"><title>Habitat.</title><p>The species occurs on sandy river banks (pers. obs.).</p></tp:treatment-sec><tp:treatment-sec sec-type="remarks" id="SECID0EDGBI"><title>Remarks.</title><p>At least in some areas <italic><tp:taxon-name><tp:taxon-name-part taxon-name-part-type="genus" reg="Calomera">Calomera</tp:taxon-name-part> <tp:taxon-name-part taxon-name-part-type="species" reg="lacrymosa">lacrymosa</tp:taxon-name-part></tp:taxon-name></italic> seems to occur sympatrically or even syntopically with <italic><tp:taxon-name><tp:taxon-name-part taxon-name-part-type="genus" reg="Calomera">C.</tp:taxon-name-part> <tp:taxon-name-part taxon-name-part-type="species" reg="mindanaoensis">mindanaoensis</tp:taxon-name-part></tp:taxon-name></italic> (pers. obs.). <italic><tp:taxon-name><tp:taxon-name-part taxon-name-part-type="genus" reg="Calomera">C.</tp:taxon-name-part> <tp:taxon-name-part taxon-name-part-type="species" reg="lacrymosa">lacrymosa</tp:taxon-name-part></tp:taxon-name></italic> was recently noted as a host of <italic><tp:taxon-name><tp:taxon-name-part taxon-name-part-type="genus" reg="Hexathrombium">Hexathrombium</tp:taxon-name-part></tp:taxon-name></italic> parasitic mites (<tp:taxon-name><tp:taxon-name-part taxon-name-part-type="subclass">Acari</tp:taxon-name-part></tp:taxon-name>: <tp:taxon-name><tp:taxon-name-part taxon-name-part-type="family">Microtrombidiidae</tp:taxon-name-part></tp:taxon-name>) (<xref ref-type="bibr" rid="B1">Acal et al. in press</xref>).</p></tp:treatment-sec><tp:treatment-sec><!--Section generated to contain objects referenced in tp:taxon-treatment.--><fig id="F3" position="float" orientation="portrait"><object-id xmlns:xlink="http://www.w3.org/1999/xlink" content-type="doi" xlink:type="simple">10.3897/zookeys.1017.34500.figure3</object-id><object-id xmlns:xlink="http://www.w3.org/1999/xlink" content-type="arpha" xlink:type="simple">A92F5B4B-90A5-55FB-A731-2328F0D2B31D</object-id><label>Figure 3.</label><caption><p>Habitats of tiger beetles from Northern Mindanao region: <italic><tp:taxon-name><tp:taxon-name-part taxon-name-part-type="genus" reg="Calomera">Calomera</tp:taxon-name-part> <tp:taxon-name-part taxon-name-part-type="species" reg="angulata">angulata</tp:taxon-name-part> <tp:taxon-name-part taxon-name-part-type="subspecies" reg="angulata">angulata</tp:taxon-name-part></tp:taxon-name></italic> (<bold>C–E</bold>) (sites 10–12), <italic><tp:taxon-name><tp:taxon-name-part taxon-name-part-type="genus" reg="Calomera">C.</tp:taxon-name-part> <tp:taxon-name-part taxon-name-part-type="species" reg="lacrymosa">lacrymosa</tp:taxon-name-part></tp:taxon-name></italic> (<bold>C, E</bold>) (sites 10, 12), <italic><tp:taxon-name><tp:taxon-name-part taxon-name-part-type="genus" reg="Calomera">C.</tp:taxon-name-part> <tp:taxon-name-part taxon-name-part-type="species" reg="mindanaoensis">mindanaoensis</tp:taxon-name-part></tp:taxon-name></italic> (<bold>C–F, H</bold>) (sites 10–13, 15), <italic><tp:taxon-name><tp:taxon-name-part taxon-name-part-type="genus" reg="Cylindera">Cylindera</tp:taxon-name-part> <tp:taxon-name-part taxon-name-part-type="species" reg="discreta">discreta</tp:taxon-name-part> <tp:taxon-name-part taxon-name-part-type="subspecies" reg="elaphroides">elaphroides</tp:taxon-name-part></tp:taxon-name></italic> (<bold>A, C–E</bold>) (sites 9–12), <italic><tp:taxon-name><tp:taxon-name-part taxon-name-part-type="genus" reg="Cylindera">C.</tp:taxon-name-part> <tp:taxon-name-part taxon-name-part-type="species" reg="minuta">minuta</tp:taxon-name-part></tp:taxon-name></italic> (<bold>A, C–E</bold>) (sites 9–12), <italic><tp:taxon-name><tp:taxon-name-part taxon-name-part-type="genus" reg="Cylindera">C.</tp:taxon-name-part> <tp:taxon-name-part taxon-name-part-type="species" reg="viduata">viduata</tp:taxon-name-part></tp:taxon-name></italic> (<bold>G</bold>) (site 14), <italic><tp:taxon-name><tp:taxon-name-part taxon-name-part-type="genus" reg="Lophyra">Lophyra</tp:taxon-name-part> <tp:taxon-name-part taxon-name-part-type="species" reg="striolata">striolata</tp:taxon-name-part> <tp:taxon-name-part taxon-name-part-type="subspecies" reg="tenuiscripta">tenuiscripta</tp:taxon-name-part></tp:taxon-name></italic> (<bold>G</bold>) (site 14), <italic><tp:taxon-name><tp:taxon-name-part taxon-name-part-type="genus" reg="Therates">Therates</tp:taxon-name-part> <tp:taxon-name-part taxon-name-part-type="species" reg="coracinus">coracinus</tp:taxon-name-part> <tp:taxon-name-part taxon-name-part-type="subspecies" reg="coracinus">coracinus</tp:taxon-name-part></tp:taxon-name></italic> (<bold>B</bold>) (site 10) (descriptions of sites in Table <xref ref-type="table" rid="T1">1</xref>; photographs <bold>A, C–H</bold> DAPA, <bold>B</bold> RJ).</p></caption><graphic xmlns:xlink="http://www.w3.org/1999/xlink" xlink:href="zookeys-1017-037-g003.jpg" position="float" orientation="portrait" xlink:type="simple" id="oo_509189.jpg"><uri content-type="original_file" xlink:type="simple">https://binary.pensoft.net/fig/509189</uri></graphic></fig><table-wrap id="T1" position="float" orientation="portrait"><label>Table 1.</label><caption><p>Sampling sites in Northern Mindanao region were regular studies were done in years 2017 and/or 2018.</p></caption><table id="TID0EKDDI" rules="all"><tbody><tr><th rowspan="1" colspan="1">Site</th><th rowspan="1" colspan="1">Sampling site</th><th rowspan="1" colspan="1">GPS coordinates</th></tr><tr><td rowspan="1" colspan="1">1.</td><td rowspan="1" colspan="1">Barangay Bulokbulok, Municipality of Mambajao, Camiguin Island, Camiguin Province</td><td rowspan="1" colspan="1">
                <named-content xmlns:xlink="http://www.w3.org/1999/xlink" content-type="dwc:verbatimCoordinates" xlink:type="simple">
                  <named-content content-type="geo-json" specific-use="{&#34;type&#34;:&#34;Point&#34;,&#34;coordinates&#34;:[124.708611,9.252500]}" id="NCID0EUAAE" xlink:type="simple">9°15'9"N, 124°42'31"E</named-content>
                </named-content>
              </td></tr><tr><td rowspan="1" colspan="1">2.</td><td rowspan="1" colspan="1">Looc River, Barangay Mainit, Municipality of Catarman, Camiguin Island, Camiguin Province</td><td rowspan="1" colspan="1">
                <named-content xmlns:xlink="http://www.w3.org/1999/xlink" content-type="dwc:verbatimCoordinates" xlink:type="simple">
                  <named-content content-type="geo-json" specific-use="{&#34;type&#34;:&#34;Point&#34;,&#34;coordinates&#34;:[124.678889,9.175000]}" id="NCID0EHBAE" xlink:type="simple">9°10'30"N, 124°40'44"E</named-content>
                </named-content>
              </td></tr><tr><td rowspan="1" colspan="1">3.</td><td rowspan="1" colspan="1">Sagay River, Barangay Bonbon, Municipality of Sagay, Camiguin Island, Camiguin Province</td><td rowspan="1" colspan="1">
                <named-content xmlns:xlink="http://www.w3.org/1999/xlink" content-type="dwc:verbatimCoordinates" xlink:type="simple">
                  <named-content content-type="geo-json" specific-use="{&#34;type&#34;:&#34;Point&#34;,&#34;coordinates&#34;:[124.732500,9.105000]}" id="NCID0E1BAE" xlink:type="simple">9°6'18"N, 124°43'57"E</named-content>
                </named-content>
              </td></tr><tr><td rowspan="1" colspan="1">4.</td><td rowspan="1" colspan="1">Barangay Bura, Municipality of Catarman, Camiguin Island, Camiguin Province</td><td rowspan="1" colspan="1">
                <named-content xmlns:xlink="http://www.w3.org/1999/xlink" content-type="dwc:verbatimCoordinates" xlink:type="simple">
                  <named-content content-type="geo-json" specific-use="{&#34;type&#34;:&#34;Point&#34;,&#34;coordinates&#34;:[124.656389,9.167972]}" id="NCID0ENCAE" xlink:type="simple">9°10'4.7"N, 124°39'23"E</named-content>
                </named-content>
              </td></tr><tr><td rowspan="1" colspan="1">5.</td><td rowspan="1" colspan="1">Barangay Poblacion, Municipality of Mambajao, Camiguin Island, Camiguin Province</td><td rowspan="1" colspan="1">
                <named-content xmlns:xlink="http://www.w3.org/1999/xlink" content-type="dwc:verbatimCoordinates" xlink:type="simple">
                  <named-content content-type="geo-json" specific-use="{&#34;type&#34;:&#34;Point&#34;,&#34;coordinates&#34;:[124.696389,9.223333]}" id="NCID0E6CAE" xlink:type="simple">9°13'24"N, 124°41'47"E</named-content>
                </named-content>
              </td></tr><tr><td rowspan="1" colspan="1">6.</td><td rowspan="1" colspan="1">Barangay Umagus, Municipality of Lagonglong, Misamis Oriental Province</td><td rowspan="1" colspan="1">
                <named-content xmlns:xlink="http://www.w3.org/1999/xlink" content-type="dwc:verbatimCoordinates" xlink:type="simple">
                  <named-content content-type="geo-json" specific-use="{&#34;type&#34;:&#34;Point&#34;,&#34;coordinates&#34;:[124.814722,8.803056]}" id="NCID0ESDAE" xlink:type="simple">8°48'11"N, 124°48'53"E</named-content>
                </named-content>
              </td></tr><tr><td rowspan="1" colspan="1">7.</td><td rowspan="1" colspan="1">Cabulaway River, Municipality of Balingasag, Misamis Oriental Province</td><td rowspan="1" colspan="1">
                <named-content xmlns:xlink="http://www.w3.org/1999/xlink" content-type="dwc:verbatimCoordinates" xlink:type="simple">
                  <named-content content-type="geo-json" specific-use="{&#34;type&#34;:&#34;Point&#34;,&#34;coordinates&#34;:[124.800556,8.769167]}" id="NCID0EFEAE" xlink:type="simple">8°46'9"N, 124°48'2"E</named-content>
                </named-content>
              </td></tr><tr><td rowspan="1" colspan="1">8.</td><td rowspan="1" colspan="1">Barangay Kalasungay, Malaybalay City, Bukidnon Province</td><td rowspan="1" colspan="1">
                <named-content xmlns:xlink="http://www.w3.org/1999/xlink" content-type="dwc:verbatimCoordinates" xlink:type="simple">
                  <named-content content-type="geo-json" specific-use="{&#34;type&#34;:&#34;Point&#34;,&#34;coordinates&#34;:[125.098333,8.191111]}" id="NCID0EYEAE" xlink:type="simple">8°11'28"N, 125°5'54"E</named-content>
                </named-content>
              </td></tr><tr><td rowspan="1" colspan="1">9.</td><td rowspan="1" colspan="1">Barangay Can-ayan, Malaybalay City, Bukidnon Province</td><td rowspan="1" colspan="1">
                <named-content xmlns:xlink="http://www.w3.org/1999/xlink" content-type="dwc:verbatimCoordinates" xlink:type="simple">
                  <named-content content-type="geo-json" specific-use="{&#34;type&#34;:&#34;Point&#34;,&#34;coordinates&#34;:[125.153611,8.191944]}" id="NCID0ELFAE" xlink:type="simple">8°11'31"N, 125°9'13"E</named-content>
                </named-content>
              </td></tr><tr><td rowspan="1" colspan="1">10.</td><td rowspan="1" colspan="1">Barangay Bonbonon, Iligan City, Lanao del Norte Province</td><td rowspan="1" colspan="1">
                <named-content xmlns:xlink="http://www.w3.org/1999/xlink" content-type="dwc:verbatimCoordinates" xlink:type="simple">
                  <named-content content-type="geo-json" specific-use="{&#34;type&#34;:&#34;Point&#34;,&#34;coordinates&#34;:[124.310278,8.265556]}" id="NCID0E5FAE" xlink:type="simple">8°15'56"N, 124°18'37"E</named-content>
                </named-content>
              </td></tr><tr><td rowspan="1" colspan="1">11.</td><td rowspan="1" colspan="1">Tubod River, Barangay Merilla, Iligan City, Lanao del Norte Province</td><td rowspan="1" colspan="1">
                <named-content xmlns:xlink="http://www.w3.org/1999/xlink" content-type="dwc:verbatimCoordinates" xlink:type="simple">
                  <named-content content-type="geo-json" specific-use="{&#34;type&#34;:&#34;Point&#34;,&#34;coordinates&#34;:[124.256667,8.204722]}" id="NCID0ERGAE" xlink:type="simple">8°12'17"N, 124°15'24"E</named-content>
                </named-content>
              </td></tr><tr><td rowspan="1" colspan="1">12.</td><td rowspan="1" colspan="1">Barangay Esperanza, Municipality of Bacolod, Lanao del Norte Province</td><td rowspan="1" colspan="1">
                <named-content xmlns:xlink="http://www.w3.org/1999/xlink" content-type="dwc:verbatimCoordinates" xlink:type="simple">
                  <named-content content-type="geo-json" specific-use="{&#34;type&#34;:&#34;Point&#34;,&#34;coordinates&#34;:[124.006111,8.170000]}" id="NCID0EEHAE" xlink:type="simple">8°10'12"N, 124°0'22"E</named-content>
                </named-content>
              </td></tr><tr><td rowspan="1" colspan="1">13.</td><td rowspan="1" colspan="1">Barangay Mati, Municipality of Bacolod, Lanao del Norte Province</td><td rowspan="1" colspan="1">
                <named-content xmlns:xlink="http://www.w3.org/1999/xlink" content-type="dwc:verbatimCoordinates" xlink:type="simple">
                  <named-content content-type="geo-json" specific-use="{&#34;type&#34;:&#34;Point&#34;,&#34;coordinates&#34;:[124.015833,8.151111]}" id="NCID0EXHAE" xlink:type="simple">8°9'4"N, 124°0'57"E</named-content>
                </named-content>
              </td></tr><tr><td rowspan="1" colspan="1">14.</td><td rowspan="1" colspan="1">Barangay San Isidro, Municipality of Sinacaban, Misamis Occidental Province</td><td rowspan="1" colspan="1">
                <named-content xmlns:xlink="http://www.w3.org/1999/xlink" content-type="dwc:verbatimCoordinates" xlink:type="simple">
                  <named-content content-type="geo-json" specific-use="{&#34;type&#34;:&#34;Point&#34;,&#34;coordinates&#34;:[123.784722,8.284722]}" id="NCID0EKIAE" xlink:type="simple">8°17'5"N, 123°47'5"E</named-content>
                </named-content>
              </td></tr><tr><td rowspan="1" colspan="1">15.</td><td rowspan="1" colspan="1">Barangay San Lorenzo, Municipality of Sinacaban, Misamis Occidental Province</td><td rowspan="1" colspan="1">
                <named-content xmlns:xlink="http://www.w3.org/1999/xlink" content-type="dwc:verbatimCoordinates" xlink:type="simple">
                  <named-content content-type="geo-json" specific-use="{&#34;type&#34;:&#34;Point&#34;,&#34;coordinates&#34;:[123.695278,8.286111]}" id="NCID0E4IAE" xlink:type="simple">8°17'10"N, 123°41'43"E</named-content>
                </named-content>
              </td></tr><tr><td rowspan="1" colspan="1">16.</td><td rowspan="1" colspan="1">Mt. Agad-Agad, Iligan City, Lanao del Norte Province</td><td rowspan="1" colspan="1">
                <named-content xmlns:xlink="http://www.w3.org/1999/xlink" content-type="dwc:verbatimCoordinates" xlink:type="simple">
                  <named-content content-type="geo-json" specific-use="{&#34;type&#34;:&#34;Point&#34;,&#34;coordinates&#34;:[124.269350,8.213706]}" id="NCID0EQJAE" xlink:type="simple">8°12'49.34"N, 124°16'9.66"E</named-content>
                </named-content>
              </td></tr><tr><td rowspan="1" colspan="1">17.</td><td rowspan="1" colspan="1">Mimbilisan Protected Landscape, Misamis Oriental Province</td><td rowspan="1" colspan="1">
                <named-content xmlns:xlink="http://www.w3.org/1999/xlink" content-type="dwc:verbatimCoordinates" xlink:type="simple">
                  <named-content content-type="geo-json" specific-use="{&#34;type&#34;:&#34;Point&#34;,&#34;coordinates&#34;:[124.865170,8.948840]}" id="NCID0EDKAE" xlink:type="simple">8.94884N, 124.86517E</named-content>
                </named-content>
              </td></tr><tr><td rowspan="1" colspan="1">18.</td><td rowspan="1" colspan="1">Municipality of Lopez Jaena, Misamis Occidental Province</td><td rowspan="1" colspan="1">
                <named-content xmlns:xlink="http://www.w3.org/1999/xlink" content-type="dwc:verbatimCoordinates" xlink:type="simple">
                  <named-content content-type="geo-json" specific-use="{&#34;type&#34;:&#34;Point&#34;,&#34;coordinates&#34;:[123.766667,8.550000]}" id="NCID0EWKAE" xlink:type="simple">8°33'00"N, 123°46'00"E</named-content>
                </named-content>
              </td></tr></tbody></table></table-wrap><fig id="F5" position="float" orientation="portrait"><object-id xmlns:xlink="http://www.w3.org/1999/xlink" content-type="doi" xlink:type="simple">10.3897/zookeys.1017.34500.figure5</object-id><object-id xmlns:xlink="http://www.w3.org/1999/xlink" content-type="arpha" xlink:type="simple">F69DFE45-C44F-5B97-AD84-178AC376115A</object-id><label>Figure 5.</label><caption><p>Some of the tiger beetle species recorded in Northern Mindanao region: <bold>A</bold><tp:taxon-name><tp:taxon-name-part taxon-name-part-type="genus" reg="Tricondyla">Tricondyla</tp:taxon-name-part> (<tp:taxon-name-part taxon-name-part-type="subgenus" reg="Tricondyla">Tricondyla</tp:taxon-name-part>) <tp:taxon-name-part taxon-name-part-type="species" reg="aptera">aptera</tp:taxon-name-part> <tp:taxon-name-part taxon-name-part-type="subspecies" reg="punctipennis">punctipennis</tp:taxon-name-part></tp:taxon-name><bold>B</bold><tp:taxon-name><tp:taxon-name-part taxon-name-part-type="genus" reg="Prothyma">Prothyma</tp:taxon-name-part> (<tp:taxon-name-part taxon-name-part-type="subgenus" reg="Symplecthyma">Symplecthyma</tp:taxon-name-part>) <tp:taxon-name-part taxon-name-part-type="species" reg="heteromallicollis">heteromallicollis</tp:taxon-name-part> <tp:taxon-name-part taxon-name-part-type="subspecies" reg="heteromallicollis">heteromallicollis</tp:taxon-name-part></tp:taxon-name><bold>C</bold><italic><tp:taxon-name><tp:taxon-name-part taxon-name-part-type="genus" reg="Calomera">Calomera</tp:taxon-name-part> <tp:taxon-name-part taxon-name-part-type="species" reg="mindanaoensis">mindanaoensis</tp:taxon-name-part></tp:taxon-name></italic><bold>D</bold><italic><tp:taxon-name><tp:taxon-name-part taxon-name-part-type="genus" reg="Calomera">C.</tp:taxon-name-part> <tp:taxon-name-part taxon-name-part-type="species" reg="lacrymosa">lacrymosa</tp:taxon-name-part></tp:taxon-name></italic><bold>E</bold><tp:taxon-name><tp:taxon-name-part taxon-name-part-type="genus" reg="Lophyra">Lophyra</tp:taxon-name-part> (<tp:taxon-name-part taxon-name-part-type="subgenus" reg="Spilodia">Spilodia</tp:taxon-name-part>) <tp:taxon-name-part taxon-name-part-type="species" reg="striolata">striolata</tp:taxon-name-part> <tp:taxon-name-part taxon-name-part-type="subspecies" reg="tenuiscripta">tenuiscripta</tp:taxon-name-part></tp:taxon-name><bold>F</bold><tp:taxon-name><tp:taxon-name-part taxon-name-part-type="genus" reg="Cylindera">Cylindera</tp:taxon-name-part> (<tp:taxon-name-part taxon-name-part-type="subgenus" reg="Eugrapha">Eugrapha</tp:taxon-name-part>) <tp:taxon-name-part taxon-name-part-type="species" reg="minuta">minuta</tp:taxon-name-part></tp:taxon-name><bold>G, H</bold><tp:taxon-name><tp:taxon-name-part taxon-name-part-type="genus" reg="Cylindera">C.</tp:taxon-name-part> (<tp:taxon-name-part taxon-name-part-type="subgenus" reg="Ifasina">Ifasina</tp:taxon-name-part>) <tp:taxon-name-part taxon-name-part-type="species" reg="discreta">discreta</tp:taxon-name-part> <tp:taxon-name-part taxon-name-part-type="subspecies" reg="elaphroides">elaphroides</tp:taxon-name-part></tp:taxon-name> (photographs <bold>A–D, H</bold> RJ, <bold>E–G</bold> DAPA).</p></caption><graphic xmlns:xlink="http://www.w3.org/1999/xlink" xlink:href="zookeys-1017-037-g005.jpg" position="float" orientation="portrait" xlink:type="simple" id="oo_509191.jpg"><uri content-type="original_file" xlink:type="simple">https://binary.pensoft.net/fig/509191</uri></graphic></fig></tp:treatment-sec><ref-list><ref id="B6"><mixed-citation xmlns:xlink="http://www.w3.org/1999/xlink" xlink:type="simple"><person-group><name name-style="western"><surname>Cabras</surname><given-names>AA</given-names></name><name name-style="western"><surname>Cabigas</surname><given-names>E</given-names></name><name name-style="western"><surname>Wiesner</surname><given-names>J</given-names></name></person-group> (<year>2016a</year>) <article-title>Updated checklist of tiger beetles in the Philippines (<tp:taxon-name><tp:taxon-name-part taxon-name-part-type="order">Coleoptera</tp:taxon-name-part></tp:taxon-name>, <tp:taxon-name><tp:taxon-name-part taxon-name-part-type="family">Carabidae</tp:taxon-name-part></tp:taxon-name>, <tp:taxon-name><tp:taxon-name-part taxon-name-part-type="family">Cicindelidae</tp:taxon-name-part></tp:taxon-name>) (131<sup>th</sup>. Contribution towards the knowledge of <tp:taxon-name><tp:taxon-name-part taxon-name-part-type="family">Cicindelidae</tp:taxon-name-part></tp:taxon-name>).</article-title><source>Lambillionea</source><volume>116</volume>(<issue>3</issue>): <fpage>188</fpage>–<lpage>201</lpage>.</mixed-citation></ref><ref id="B7"><mixed-citation xmlns:xlink="http://www.w3.org/1999/xlink" xlink:type="simple"><person-group><name name-style="western"><surname>Cabras</surname><given-names>AA</given-names></name><name name-style="western"><surname>Medina</surname><given-names>MND</given-names></name><name name-style="western"><surname>Wiesner</surname><given-names>J</given-names></name></person-group> (<year>2016b</year>) <article-title>Tiger beetles (<tp:taxon-name><tp:taxon-name-part taxon-name-part-type="order">Coleoptera</tp:taxon-name-part></tp:taxon-name>: <tp:taxon-name><tp:taxon-name-part taxon-name-part-type="family">Carabidae</tp:taxon-name-part></tp:taxon-name>: <tp:taxon-name><tp:taxon-name-part taxon-name-part-type="subfamily">Cicindelinae</tp:taxon-name-part></tp:taxon-name>) of Compostela Valley Province, Mindanao Island, Philippines.</article-title><source>Biotropia</source><volume>23</volume>(<issue>2</issue>): <fpage>137</fpage>–<lpage>143</lpage>. <ext-link xlink:type="simple" ext-link-type="doi" xlink:href="10.11598/btb.2016.23.2.564">https://doi.org/10.11598/btb.2016.23.2.564</ext-link></mixed-citation></ref><ref id="B11"><mixed-citation xmlns:xlink="http://www.w3.org/1999/xlink" xlink:type="simple"><person-group><name name-style="western"><surname>Cassola</surname><given-names>F</given-names></name></person-group> (<year>2000</year>) <article-title>Studies on tiger beetles. CII. The <tp:taxon-name><tp:taxon-name-part taxon-name-part-type="family">Cicindelidae</tp:taxon-name-part></tp:taxon-name> collected by Roland A. Müller in the Philippine Islands, with description of three new species (<tp:taxon-name><tp:taxon-name-part taxon-name-part-type="order">Coleoptera</tp:taxon-name-part></tp:taxon-name>: <tp:taxon-name><tp:taxon-name-part taxon-name-part-type="family">Cicindelidae</tp:taxon-name-part></tp:taxon-name>).</article-title><source>Zoologische Mededelingen</source><volume>73</volume>(<issue>33</issue>): <fpage>491</fpage>–<lpage>509</lpage>. <ext-link xlink:type="simple" ext-link-type="doi" xlink:href="10.1016/S0006-3207(00)00034-3">https://doi.org/10.1016/S0006-3207(00)00034-3</ext-link></mixed-citation></ref><ref id="B1"><mixed-citation xmlns:xlink="http://www.w3.org/1999/xlink" xlink:type="simple"><person-group><name name-style="western"><surname>Acal</surname><given-names>DAP</given-names></name><name name-style="western"><surname>Nuñeza</surname><given-names>OM</given-names></name><name name-style="western"><surname>Saboori</surname><given-names>A</given-names></name><name name-style="western"><surname>Zawal</surname><given-names>A</given-names></name><name name-style="western"><surname>Jaskuła</surname><given-names>R</given-names></name></person-group> (<year>in press</year>) Not always alone: Philippine <italic><tp:taxon-name><tp:taxon-name-part taxon-name-part-type="genus">Calomera</tp:taxon-name-part></tp:taxon-name></italic> tiger beetles (<tp:taxon-name><tp:taxon-name-part taxon-name-part-type="order">Coleoptera</tp:taxon-name-part></tp:taxon-name>: Cicindeldiae) and their ectoparasitic mites. International Journal for Parasitology: Parasites and Wildlife.</mixed-citation></ref></ref-list></tp:taxon-treatment>
