# Supplementary material for: Tiger beetles (Coleoptera, Cicindelidae) of Northern Mindanao region (Philippines): checklist, distributional maps, and habitats
Source: Zookeys. 2021 Feb 12;1017:37–75. doi: 10.3897/zookeys.1017.34500 (PMC7895820; doi:10.3897/zookeys.1017.34500)
Supplement: XML Treatment for Thopeutica (Thopeutica) milanae [file zookeys.1017.34500-treatment27.xml]

<!DOCTYPE tp:taxon-treatment
  PUBLIC "-//TaxonX//DTD Taxonomic Treatment Publishing DTD v0 20100105//EN" "tax-treatment-NSO.dtd">
<tp:taxon-treatment xmlns:tp="http://www.plazi.org/taxpub"><tp:treatment-meta><kwd-group><label>Taxon classification</label><kwd><named-content xmlns:xlink="http://www.w3.org/1999/xlink" content-type="kingdom">Animalia</named-content></kwd><kwd><named-content xmlns:xlink="http://www.w3.org/1999/xlink" content-type="order">Coleoptera</named-content></kwd><kwd><named-content xmlns:xlink="http://www.w3.org/1999/xlink" content-type="family">Cicindelidae</named-content></kwd></kwd-group><mixed-citation publication-type="journal"><person-group><name><surname>Acal</surname><given-names>Dale Ann P.</given-names></name><name><surname>Wiesner</surname><given-names>Jürgen</given-names></name><name><surname>Nuñeza</surname><given-names>Olga M.</given-names></name><name><surname>Jaskuła</surname><given-names>Radomir</given-names></name></person-group><article-title>Tiger beetles (<tp:taxon-name><tp:taxon-name-part taxon-name-part-type="order">Coleoptera</tp:taxon-name-part></tp:taxon-name>, <tp:taxon-name><tp:taxon-name-part taxon-name-part-type="family">Cicindelidae</tp:taxon-name-part></tp:taxon-name>) of Northern Mindanao region (Philippines): checklist, distributional maps, and habitats</article-title><source>Zookeys</source><day>12</day><month>2</month><year>2021</year><volume>1017</volume><fpage>37</fpage><lpage>75</lpage><pub-id pub-id-type="doi">10.3897/zookeys.1017.34500</pub-id></mixed-citation></tp:treatment-meta><tp:nomenclature><tp:taxon-name><object-id xmlns:xlink="http://www.w3.org/1999/xlink" content-type="arpha" xlink:type="simple">2B0B2B9D-D4FB-5C53-9356-A3B0B7074725</object-id>
                <tp:taxon-name-part taxon-name-part-type="genus" reg="Thopeutica">Thopeutica</tp:taxon-name-part> (<tp:taxon-name-part taxon-name-part-type="subgenus" reg="Thopeutica">Thopeutica</tp:taxon-name-part>) <tp:taxon-name-part taxon-name-part-type="species" reg="milanae">milanae</tp:taxon-name-part></tp:taxon-name><tp:taxon-authority>Wiesner, 1992</tp:taxon-authority><xref ref-type="fig" rid="F10">Figure 10A</xref></tp:nomenclature><tp:treatment-sec sec-type="distribution" id="SECID0EQCCI"><title>General distribution.</title><p>Species endemic to the Philippines, where it was recorded from Leyte, Luzon (?), Mindanao, and Samar; in Mindanao noted only from Northern Mindanao region (<xref ref-type="bibr" rid="B6">Cabras et al. 2016a</xref>).</p></tp:treatment-sec><tp:treatment-sec sec-type="Literature data from Northern Mindanao region" id="SECID0E1CCI"><title>Literature data from Northern Mindanao region.</title><p><bold>Bukidnon province</bold>: Impasug-ong (<xref ref-type="bibr" rid="B6">Cabras et al. 2016a</xref>).</p></tp:treatment-sec><tp:treatment-sec sec-type="habitat" id="SECID0EGDCI"><title>Habitat.</title><p>No detailed data on habitat specificity in Northern Mindanao region but most probably occurring along rivers in shaded areas.</p></tp:treatment-sec><tp:treatment-sec><!--Section generated to contain objects referenced in tp:taxon-treatment.--><fig id="F10" position="float" orientation="portrait"><object-id xmlns:xlink="http://www.w3.org/1999/xlink" content-type="doi" xlink:type="simple">10.3897/zookeys.1017.34500.figure10</object-id><object-id xmlns:xlink="http://www.w3.org/1999/xlink" content-type="arpha" xlink:type="simple">484110BB-8DD6-5270-8FE8-00F403213153</object-id><label>Figure 10.</label><caption><p>Distribution of <bold>A</bold><tp:taxon-name><tp:taxon-name-part taxon-name-part-type="genus" reg="Thopeutica">Thopeutica</tp:taxon-name-part> (<tp:taxon-name-part taxon-name-part-type="subgenus" reg="Thopeutica">T.</tp:taxon-name-part>) <tp:taxon-name-part taxon-name-part-type="species" reg="milanae">milanae</tp:taxon-name-part></tp:taxon-name><bold>B</bold><tp:taxon-name><tp:taxon-name-part taxon-name-part-type="genus" reg="Thopeutica">T.</tp:taxon-name-part> (<tp:taxon-name-part taxon-name-part-type="subgenus" reg="Thopeutica">Thopeutica</tp:taxon-name-part>) <tp:taxon-name-part taxon-name-part-type="species" reg="virginea">virginea</tp:taxon-name-part></tp:taxon-name><bold>C</bold><tp:taxon-name><tp:taxon-name-part taxon-name-part-type="genus" reg="Cylindera">Cylindera</tp:taxon-name-part> (<tp:taxon-name-part taxon-name-part-type="subgenus" reg="Eugrapha">Eugrapha</tp:taxon-name-part>) <tp:taxon-name-part taxon-name-part-type="species" reg="minuta">minuta</tp:taxon-name-part></tp:taxon-name><bold>D</bold><tp:taxon-name><tp:taxon-name-part taxon-name-part-type="genus" reg="Cylindera">C.</tp:taxon-name-part> (<tp:taxon-name-part taxon-name-part-type="subgenus" reg="Ifasina">Ifasina</tp:taxon-name-part>) <tp:taxon-name-part taxon-name-part-type="species" reg="discreta">discreta</tp:taxon-name-part> <tp:taxon-name-part taxon-name-part-type="subspecies" reg="elaphroides">elaphroides</tp:taxon-name-part></tp:taxon-name><bold>E</bold><tp:taxon-name><tp:taxon-name-part taxon-name-part-type="genus" reg="Cylindera">C.</tp:taxon-name-part> (<tp:taxon-name-part taxon-name-part-type="subgenus" reg="Ifasina">Ifasina</tp:taxon-name-part>) <tp:taxon-name-part taxon-name-part-type="species" reg="mouthiezi">mouthiezi</tp:taxon-name-part></tp:taxon-name>, and <bold>F</bold><tp:taxon-name><tp:taxon-name-part taxon-name-part-type="genus" reg="Cylindera">C.</tp:taxon-name-part> (<tp:taxon-name-part taxon-name-part-type="subgenus" reg="Ifasina">Ifasina</tp:taxon-name-part>) <tp:taxon-name-part taxon-name-part-type="species" reg="viduata">viduata</tp:taxon-name-part></tp:taxon-name> in Northern Mindanao region.</p></caption><graphic xmlns:xlink="http://www.w3.org/1999/xlink" xlink:href="zookeys-1017-037-g010.jpg" position="float" orientation="portrait" xlink:type="simple" id="oo_509196.jpg"><uri content-type="original_file" xlink:type="simple">https://binary.pensoft.net/fig/509196</uri></graphic></fig></tp:treatment-sec><ref-list><ref id="B6"><mixed-citation xmlns:xlink="http://www.w3.org/1999/xlink" xlink:type="simple"><person-group><name name-style="western"><surname>Cabras</surname><given-names>AA</given-names></name><name name-style="western"><surname>Cabigas</surname><given-names>E</given-names></name><name name-style="western"><surname>Wiesner</surname><given-names>J</given-names></name></person-group> (<year>2016a</year>) <article-title>Updated checklist of tiger beetles in the Philippines (<tp:taxon-name><tp:taxon-name-part taxon-name-part-type="order">Coleoptera</tp:taxon-name-part></tp:taxon-name>, <tp:taxon-name><tp:taxon-name-part taxon-name-part-type="family">Carabidae</tp:taxon-name-part></tp:taxon-name>, <tp:taxon-name><tp:taxon-name-part taxon-name-part-type="family">Cicindelidae</tp:taxon-name-part></tp:taxon-name>) (131<sup>th</sup>. Contribution towards the knowledge of <tp:taxon-name><tp:taxon-name-part taxon-name-part-type="family">Cicindelidae</tp:taxon-name-part></tp:taxon-name>).</article-title><source>Lambillionea</source><volume>116</volume>(<issue>3</issue>): <fpage>188</fpage>–<lpage>201</lpage>.</mixed-citation></ref></ref-list></tp:taxon-treatment>
